# Supplementary material for: Comparison of weather station and climate reanalysis data for modelling temperature-related mortality
Source: Sci Rep. 2022 Mar 25;12:5178. doi: 10.1038/s41598-022-09049-4 (PMC8956721; doi:10.1038/s41598-022-09049-4)
Supplement: Supplementary file 2 — Supplementary Information 2. [file 41598_2022_9049_MOESM2_ESM.xlsx]

## Sheet: Stats by city
City	Country	Region	Total Deaths	Avg Mean T (°C) Station	Avg Mean T (°C) ERA5	Avg Mean T (°C) ERA5-Land	Correlation Temperature Station - ERA5	Correlation Temperature Station - ERA5_Land	Correlation Temperature ERA5 - ERA5_Land	RMSE (°C) Station - ERA5	RMSE (°C) Station - ERA5_Land	RMSE (°C) ERA5 - ERA5_Land	qAIC Station	qAIC ERA5	qAIC ERA5-Land	RFS ERA5 - Station	RFS ERA5_Land - Station	RFS ERA5_Land - ERA5
Buenos Aires	Argentina	South America	435125	18.1242	17.5563	17.2898	0.984194	0.981466	0.99676	1.18796	1.39595	0.519758	30330.1	30321.4	30343.7	-8.66528	13.6205	22.2858
Cordoba	Argentina	South America	124430	18.5174	15.3616	17.2503	0.983453	0.974191	0.990472	3.34589	1.85613	2.04439	25283.6	25290.8	25307.8	7.25724	24.1861	16.9289
Rosario	Argentina	South America	126778	17.8249	17.8104	18.1446	0.989723	0.977898	0.993926	0.923354	1.36221	0.732004	25303.4	25298.8	25325.9	-4.56522	22.4704	27.0356
Brisbane	Australia	Oceania	191996	20.3098	19.9449	19.7922	0.979539	0.970386	0.991435	0.880831	1.09108	0.538923	51691.2	51689.9	51721.1	-1.28739	29.9653	31.2527		T: Daily Temperature RMSE: Root Mean Square Error qAIC: Quasi Akaike Information Criteria RFS: Relative Fitting Score
Melbourne	Australia	Oceania	449092	15.7188	14.2049	14.362	0.980502	0.97985	0.995662	1.78725	1.66613	0.470587	54553.3	54539.4	54541.7	-13.9481	-11.6102	2.3379
Sydney	Australia	Oceania	536862	18.3111	17.558	17.6939	0.976045	0.97297	0.994003	1.17935	1.14341	0.454296	56556.7	56515.1	56508.2	-41.5416	-48.5193	-6.97769
Belem	Brazil	South America	132910	26.879	27.123	26.6153	0.791154	0.740914	0.972857	0.637771	0.782108	0.580817	31370.8	31412.9	31408.1	42.1336	37.3449	-4.78869
Belo Horizonte	Brazil	South America	464778	22.0172	21.606	20.8835	0.928892	0.915638	0.979981	1.01791	1.51881	0.87222	42269.9	42332.6	42358.3	62.643	88.3212	25.6782
Brasilia	Brazil	South America	114801	21.3471	23.2408	21.7026	0.878522	0.891127	0.927101	2.10186	0.942013	1.69037	30758.6	30774.9	30762.2	16.2795	3.53035	-12.7492
Curitiba	Brazil	South America	155276	17.6756	17.5601	17.0774	0.974217	0.966147	0.990351	0.87968	1.16982	0.71059	31661.7	31677.4	31699.9	15.6592	38.1481	22.4888
Cuiaba	Brazil	South America	51336	26.4138	26.1547	26.2599	0.937832	0.891628	0.968732	0.988565	1.25202	0.634018	17506.6	17513.6	17513.8	6.99084	7.19463	0.203792
Fortaleza	Brazil	South America	202340	27.0059	26.8697	26.701	0.833925	0.770637	0.936133	0.533725	0.665456	0.322115	35293.2	35296.8	35303.8	3.56394	10.5113	6.94734
Goiania	Brazil	South America	134263	24.4914	23.7712	23.2589	0.919103	0.852868	0.957347	1.06803	1.62438	0.754137	32298.4	32295.2	32304.8	-3.2781	6.3985	9.6766
Joao Pessoa	Brazil	South America	53970	26.9803	25.8336	25.8306	0.882184	0.887047	0.973071	1.32464	1.30742	0.284288	20779.4	20777.5	20778.4	-1.85903	-0.967303	0.89173
Maceio	Brazil	South America	92525	25.1856	25.4164	25.3044	0.839865	0.833379	0.985295	0.780363	0.770545	0.23691	22863.8	22872.9	22871.1	9.07944	7.28726	-1.79218
Manaus	Brazil	South America	98204	27.2203	26.4051	26.2554	0.869552	0.813657	0.941066	1.13478	1.32473	0.413099	31252.1	31256	31274	3.90179	21.8705	17.9687
Natal	Brazil	South America	80753	26.4679	26.1722	25.9513	0.848871	0.849288	0.950631	0.745525	0.859848	0.406002	30336.4	30328.7	30327.4	-7.64299	-8.98473	-1.34174
Porto Alegre	Brazil	South America	215734	19.6866	19.3199	19.4865	0.980809	0.974809	0.990719	1.00276	1.08308	0.669922	33322.6	33347.8	33338.6	25.233	15.9724	-9.26051
Recife	Brazil	South America	263492	26.0362	25.252	25.7652	0.892938	0.872114	0.954289	1.0079	0.730019	0.654448	35982.4	35981.6	35993.3	-0.806431	10.8822	11.6886
Sao Luis	Brazil	South America	81852	26.9032	26.8269	26.8001	0.808531	0.780846	0.933474	0.549977	0.65621	0.407686	29347.6	29330.2	29351.5	-17.4574	3.85535	21.3127
Salvador	Brazil	South America	223545	25.6217	25.5484	25.2085	0.876894	0.909969	0.983608	0.767679	0.766444	0.456043	35413.2	35432.1	35424.1	18.9614	10.9649	-7.99655
Sao Paulo	Brazil	South America	916233	20.3349	19.7548	19.3234	0.968836	0.953441	0.982283	1.03295	1.4462	0.732805	41024.2	41081.6	41143.6	57.4286	119.452	62.0234
Teresina	Brazil	South America	67174	27.4165	28.1707	27.6544	0.845655	0.786103	0.961963	1.2484	1.32445	0.790364	27049.4	27064.6	27067.8	15.1898	18.3857	3.19592
Vitoria	Brazil	South America	51950	24.7804	24.0153	23.4523	0.950313	0.938692	0.986634	1.07806	1.57313	0.665028	26091.8	26098	26096.1	6.21925	4.31157	-1.90768
Abbotsford	Canada	North America	48652	10.6326	8.96594	8.72667	0.97603	0.969504	0.993376	2.18382	2.62273	0.953177	43221.8	43213.5	43213	-8.23624	-8.77845	-0.542212
Calgary	Canada	North America	159849	4.71866	4.05064	3.46926	0.981479	0.969137	0.992504	2.09735	2.86883	1.4031	60427.9	60432.8	60437.4	4.91205	9.49459	4.58254
Edmonton	Canada	North America	187584	3.27653	3.03736	3.01607	0.98976	0.984277	0.995522	1.73007	2.17264	1.15661	62521	62509.1	62507.2	-11.911	-13.7508	-1.83981
Halifax	Canada	North America	83065	7.06253	7.06029	7.21203	0.989307	0.981572	0.994104	1.39808	1.92003	1.08763	53156	53155.1	53166.6	-0.942681	10.559	11.5017
Hamilton	Canada	North America	125351	8.37101	8.57977	8.75414	0.992581	0.989952	0.99662	1.28208	1.53768	0.884213	58327.3	58330.5	58333.4	3.18868	6.1099	2.92121
Kingston	Canada	North America	53406	7.67118	7.50294	8.15182	0.990113	0.986106	0.993633	1.55421	1.86301	1.40022	47435.2	47434.1	47434.6	-1.03562	-0.625286	0.410329
Kitchener-Waterloo	Canada	North America	82089	7.27012	7.47652	7.38835	0.992562	0.98996	0.996982	1.29915	1.54135	0.8799	53061.1	53064.6	53060.9	3.56772	-0.161309	-3.72903
London Ontario	Canada	North America	104787	8.12348	8.47442	8.37209	0.992487	0.989907	0.997033	1.32853	1.54063	0.876403	56076.2	56071	56078.3	-5.19055	2.07724	7.26779
Montreal	Canada	North America	456338	7.20805	7.13325	6.88291	0.991793	0.988721	0.99804	1.50859	1.80471	0.785226	72642.6	72643.5	72655.8	0.971367	13.2699	12.2986
Niagara	Canada	North America	116128	9.42302	9.3007	9.22421	0.990884	0.988258	0.998514	1.37344	1.58522	0.607717	51955	51943.8	51943.5	-11.2453	-11.5432	-0.29781
Oakville	Canada	North America	71031	8.87392	8.20992	8.79545	0.987949	0.986324	0.99158	1.75466	1.69283	1.47013	32140.5	32136.2	32140.6	-4.35294	0.0965267	4.44947
Oshawa	Canada	North America	87981	8.28941	7.32049	8.47298	0.987478	0.987098	0.987466	2.18777	1.7094	2.13926	46813.9	46816.1	46818.2	2.13096	4.30902	2.17805
Ottawa	Canada	North America	179791	6.64011	6.1138	6.66091	0.994605	0.990683	0.996842	1.34803	1.6275	1.0828	61944.4	61947.4	61944.6	3.00863	0.17755	-2.83108
Regina	Canada	North America	57373	3.0349	3.20188	3.44901	0.992171	0.987036	0.996668	1.68673	2.19606	1.1054	48392	48392.4	48391.7	0.433649	-0.25848	-0.692129
Sarnia	Canada	North America	33723	8.62952	9.18636	9.02119	0.992216	0.988599	0.997142	1.40521	1.68887	0.8772	39253.8	39262.2	39259.2	8.37799	5.44195	-2.93604
Sudbury	Canada	North America	46839	4.28888	4.61074	4.93572	0.991474	0.985646	0.994273	1.64842	2.18284	1.32419	45435.7	45432.7	45431.4	-2.99222	-4.23404	-1.24182
Saint John NB	Canada	North America	51071	5.35438	5.85216	6.13803	0.984617	0.983774	0.99771	2.09028	1.96699	0.964932	46707.4	46710.4	46707.5	2.9906	0.123186	-2.86741
St. John's NFL	Canada	North America	64098	5.47552	5.0875	5.40948	0.975291	0.982531	0.99616	1.99499	1.60293	0.794138	44308.1	44307.1	44304.3	-0.962571	-3.70839	-2.74582
Sault Ste. Marie	Canada	North America	34140	5.00524	4.76127	5.24147	0.987558	0.985041	0.996804	1.74836	2.01247	1.19052	39804.5	39808.2	39803.4	3.71617	-1.08387	-4.80005
Saskatoon	Canada	North America	66394	2.66869	2.84015	3.00806	0.991505	0.986622	0.996596	1.77174	2.23792	1.12368	50520.7	50522.5	50519	1.75884	-1.6968	-3.45564
Thunder Bay	Canada	North America	41202	3.10248	2.46153	3.54955	0.989251	0.976737	0.977097	2.07778	2.65971	2.96529	43391.9	43397.3	43394.2	5.43216	2.33683	-3.09533
Toronto	Canada	North America	820873	8.75982	7.3696	8.63253	0.98967	0.976399	0.966485	2.10098	2.19729	3.02653	78810	78800.8	78805.2	-9.1435	-4.71546	4.42803
Victoria	Canada	North America	96954	10.5417	10.1148	9.81417	0.973119	0.972116	0.993698	1.31876	1.37368	0.855812	54946.3	54947.2	54946.6	0.946959	0.329415	-0.617544
Vancouver	Canada	North America	383017	10.8434	9.56477	9.39087	0.983401	0.97546	0.993906	1.67326	2.05018	0.776213	70278.5	70272	70280.1	-6.51042	1.63395	8.14437
Windsor	Canada	North America	86402	10.0458	9.86412	9.8512	0.993416	0.990024	0.996996	1.21932	1.52842	0.852716	53868	53866.3	53863.2	-1.69645	-4.77632	-3.07986
Winnipeg	Canada	North America	195611	3.48376	3.22357	3.31164	0.992499	0.987297	0.997087	1.74448	2.27012	1.09674	63009.3	63013.2	63016.7	3.83345	7.35928	3.52583
Chillan	Chile	South America	8619	13.1748	13.9453	13.584	0.972406	0.967075	0.989258	1.47774	1.37989	0.845387	3696.24	3679.7	3677.67	-16.5347	-18.5632	-2.02851
Santiago	Chile	South America	254344	15.3969	14.4475	15.5124	0.969795	0.944165	0.970499	1.6382	1.80824	1.66831	17948.3	17965	17985.2	16.7285	36.9537	20.2252
Temuco	Chile	South America	16709	11.4946	11.3259	11.094	0.94919	0.942213	0.989019	1.34368	1.49101	0.673737	10268.3	10264.2	10268.9	-4.10105	0.651849	4.7529
Valparaiso	Chile	South America	45790	14.673	13.8762	13.6638	0.872099	0.847465	0.979491	1.6629	1.87621	0.582174	12488.2	12474.4	12476.2	-13.8084	-12.0184	1.78998
Anshan	China	East Asia	30076	11.3621	10.0531	9.2743	0.963798	0.964645	0.997967	3.66473	3.95837	1.13205	6790.78	6781.86	6776.52	-8.92186	-14.2672	-5.34537
Beijing	China	East Asia	162780	14.0563	12.0731	13.5414	0.993192	0.992718	0.996833	2.41243	1.52089	1.72404	12948.3	12932	12926.1	-16.2349	-22.1797	-5.94481
Fuzhou	China	East Asia	17142	20.6618	19.085	18.9574	0.984767	0.984855	0.994393	2.00338	2.09948	0.770584	7155.19	7140.2	7150.64	-14.9907	-4.55142	10.4393
Guangzhou	China	East Asia	106479	22.2642	23.0177	22.6057	0.986657	0.982209	0.994749	1.2622	1.25691	0.818864	11912.9	11939.8	11913.7	26.8997	0.784395	-26.1153
Hong Kong	China	East Asia	213860	23.6518	23.1897	22.6109	0.97936	0.975842	0.994303	1.13509	1.50902	0.928021	18521	18530.6	18521.5	9.59312	0.493816	-9.0993
Hangzhou	China	East Asia	21743	17.9386	17.5156	17.4408	0.953383	0.952184	0.997165	2.6946	2.71743	0.669663	5431.92	5447.52	5445.44	15.6006	13.518	-2.0826
Lanzhou	China	East Asia	33877	7.42849	9.31852	10.5536	0.983989	0.98312	0.997529	2.62414	3.64063	1.43746	10350.5	10356.5	10350.7	5.99971	0.182174	-5.81754
Shanghai	China	East Asia	287728	17.5096	17.1463	16.6923	0.992351	0.992213	0.997356	1.12725	1.358	0.819028	19706.4	19701.6	19691.4	-4.73768	-14.9868	-10.2491
Shenyang	China	East Asia	96588	8.17248	9.16951	8.97849	0.991291	0.991817	0.997887	2.00368	1.83282	0.952988	10304	10305.5	10297.4	1.46109	-6.61578	-8.07687
Suzhu	China	East Asia	49633	17.1819	17.5433	17.1832	0.995326	0.993943	0.999172	0.961792	1.0123	0.528896	9327.46	9337.14	9342.91	9.67555	15.4483	5.77273
Taiyuan	China	East Asia	43771	11.2337	7.91071	10.9247	0.985927	0.984958	0.99496	3.7725	1.87131	3.19439	11212.6	11213.5	11214.2	0.944082	1.59687	0.652791
Tianjin	China	East Asia	15857	13.2863	13.7138	13.6488	0.993821	0.99332	0.996661	1.32876	1.34676	0.941167	7741.75	7752.33	7740.63	10.5728	-1.12569	-11.6985
Wulumuqi	China	East Asia	12281	8.60247	9.34911	8.74042	0.99309	0.987657	0.990811	1.83903	2.51854	2.78289	4288.76	4282.46	4284.73	-6.30126	-4.03086	2.2704
Wuhan	China	East Asia	62440	17.8986	17.4168	17.7202	0.993879	0.993431	0.996526	1.1459	1.10583	0.8349	8062.16	8086.6	8080.25	24.4369	18.0873	-6.34966
Xian	China	East Asia	47415	13.4241	15.0645	14.4775	0.983958	0.981671	0.997529	2.41263	2.1447	0.922475	12136.1	12145.2	12141.8	9.12794	5.64183	-3.48611
Bogota	Colombia	South America	426297	13.8602	15.3639	14.2014	0.530583	0.45386	0.907618	1.80794	1.06344	1.25051	34609.1	34643.2	34635.7	34.1448	26.6091	-7.53572
Barranquilla	Colombia	South America	91624	27.722	26.7813	26.87	0.649923	0.662567	0.599095	1.28117	1.19177	0.789767	26192.9	26188	26187.8	-4.82976	-5.10095	-0.271189
Cali	Colombia	South America	188960	24.5363	19.3568	20.3828	0.568829	0.581104	0.67547	5.29879	4.29833	1.21057	19901.4	19911.7	19910.7	10.2327	9.24323	-0.989457
Cartagena	Colombia	South America	53115	28.021	27.0072	27.0477	0.765745	0.336801	0.473849	1.22228	1.47269	0.827634	26909.8	26914.5	26908.1	4.71073	-1.73186	-6.44259
Medellin	Colombia	South America	196543	22.7853	17.3453	15.6361	0.763456	0.670631	0.83046	5.53734	7.25018	1.80798	37031.5	37072.6	37098.3	41.0646	66.7405	25.6759
San José (CR)	Costa Rica	South America	31117	22.6782	24.7176	24.4204	0.710194	0.649591	0.89422	2.19023	1.95548	0.522367	28686.9	28685.4	28681.6	-1.41917	-5.234	-3.81483
Brno	Czech Republic	Central Europe	89309	9.88713	8.81226	9.50968	0.99409	0.992664	0.996078	1.45993	1.11125	1.05098	42298.5	42289.9	42292.6	-8.63842	-5.93151	2.70691
Ostrava	Czech Republic	Central Europe	77195	9.20199	8.73138	9.0634	0.994296	0.990844	0.996664	1.02681	1.15973	0.800355	41208.7	41203.1	41201.1	-5.62675	-7.61178	-1.98503
Prague	Czech Republic	Central Europe	287518	8.9198	9.2457	9.53627	0.994248	0.9905	0.997356	0.938915	1.27991	0.658491	51792.5	51791.7	51787.2	-0.834721	-5.32778	-4.49306
Guayaquil	Ecuador	South America	67731	26.2543	25.7245	24.6054	0.846318	0.80969	0.871312	0.941754	1.85637	1.23685	10745.5	10779.4	10770.6	33.9397	25.1125	-8.82725
Quito	Ecuador	South America	44533	15.5131	15.1114	11.6163	0.615137	0.561485	0.881475	0.992322	4.01204	3.5187	4420.41	4418.89	4413.07	-1.52511	-7.34456	-5.81946
Kohtla-Järve linn	Estonia	North Europe	17370	5.60413	6.2059	6.17507	0.992501	0.991489	0.998297	1.30226	1.32752	0.544091	28162.5	28161.4	28161.1	-1.13062	-1.41087	-0.280253
Narva linn	Estonia	North Europe	17630	5.60413	5.96359	6.12298	0.989139	0.993081	0.996769	1.41957	1.20304	0.864156	28338.1	28338.9	28336.8	0.761652	-1.29576	-2.05741
Pärnu linn	Estonia	North Europe	14011	6.75201	6.64775	6.76729	0.993575	0.993229	0.997827	1.01329	1.07149	0.628662	26186.7	26186.7	26187.8	-0.0160692	1.05052	1.06658
Tallinn	Estonia	North Europe	96929	6.45423	6.26578	6.4557	0.954541	0.993926	0.962209	2.5459	1.02659	2.4923	43096.9	43106.2	43089.9	9.29573	-7.08193	-16.3777
Tartu linn	Estonia	North Europe	21812	6.38051	6.33214	6.43285	0.996965	0.994633	0.997365	0.720347	0.975293	0.703922	30082.7	30087.8	30087.8	5.07451	5.07701	0.00249876
Helsinki	Finland	North Europe	153308	6.22068	5.33347	5.75098	0.991955	0.992614	0.991297	1.52791	1.20061	1.31987	41359.5	41375.9	41368.9	16.3682	9.37123	-6.99698
Bordeaux	France	Central Europe	73074	13.877	13.8833	13.729	0.994503	0.991821	0.996643	0.67825	0.842694	0.553286	29776.5	29775.1	29779.5	-1.4189	3.03429	4.45319
Clermont-Ferrand	France	Central Europe	33120	12.0879	9.27041	9.99509	0.983143	0.983545	0.994532	3.10629	2.45392	1.02382	25100.4	25107.4	25107.2	6.96635	6.73953	-0.226822
Dijon	France	Central Europe	26142	11.3756	10.7614	10.9278	0.990357	0.989044	0.996436	1.19669	1.17853	0.62371	23436	23432.5	23440.9	-3.57595	4.84624	8.42219
Grenoble	France	Central Europe	45431	11.3226	8.24401	9.62074	0.984232	0.980463	0.994244	3.35097	2.3018	1.62828	27115	27124.1	27117.9	9.02581	2.8513	-6.17451
Le Havre	France	Central Europe	33201	11.6481	11.7587	11.5075	0.987784	0.98917	0.996804	0.904448	0.789786	0.591884	24766.7	24773.4	24770.5	6.69975	3.82875	-2.87101
Lille	France	Central Europe	123540	11.1431	11.1626	10.8956	0.99128	0.993531	0.993676	0.953351	0.759871	0.812403	32356.2	32360.7	32356.1	4.5191	-0.108692	-4.62779
Lens-Douai	France	Central Europe	50037	11.1431	11.0674	10.8782	0.994422	0.9934	0.995998	0.752757	0.769223	0.626816	27719.1	27718.5	27719.3	-0.588779	0.204226	0.793005
Lyon	France	Central Europe	104944	12.9873	11.4226	11.9909	0.994304	0.992771	0.995471	1.78656	1.36673	0.902173	31833.1	31840.4	31852.6	7.33872	19.4885	12.1497
Montpellier	France	Central Europe	37479	15.428	15.5531	14.9218	0.986319	0.989143	0.995623	1.42084	1.10969	1.17213	25958.8	25955.4	25947.9	-3.42193	-10.889	-7.46706
Marseille	France	Central Europe	128554	15.6975	15.7121	14.8928	0.988327	0.988923	0.997303	1.6072	1.47135	1.08286	32952.9	32948.5	32932.5	-4.40457	-20.4284	-16.0238
Nice	France	Central Europe	70244	16.304	8.40805	14.7424	0.965422	0.987389	0.977799	8.14525	1.86009	6.52834	29659.7	29661	29661.2	1.3248	1.52526	0.200457
Nancy	France	Central Europe	39782	10.9866	10.6693	10.4692	0.991421	0.989863	0.996301	0.991046	1.14395	0.647988	26272.6	26276.2	26272.3	3.61798	-0.268391	-3.88638
Nantes	France	Central Europe	60295	12.5944	12.4759	12.4862	0.991632	0.990391	0.996963	0.779096	0.816293	0.468714	28764.2	28772.7	28776.2	8.49291	11.9696	3.47671
Paris	France	Central Europe	616223	12.6471	11.3777	11.5661	0.993634	0.990657	0.996425	1.47931	1.39842	0.600178	42307.2	42323.4	42406.8	16.1871	99.6703	83.4832
Rennes	France	Central Europe	23032	12.2621	11.573	11.8533	0.98993	0.988983	0.995596	1.08546	0.937695	0.623177	22462.5	22467.3	22466.8	4.84497	4.29777	-0.547206
Rouen	France	Central Europe	57404	10.7616	10.888	11.0706	0.993684	0.993025	0.996131	0.710713	0.772685	0.562531	27731.8	27720.9	27722.6	-10.934	-9.19422	1.73979
Strasbourg	France	Central Europe	48114	11.3204	10.8165	11.0152	0.992751	0.988861	0.995041	1.0391	1.15412	0.760284	27240.3	27245.8	27239.8	5.4708	-0.571579	-6.04238
Toulouse	France	Central Europe	68646	13.9712	13.8586	13.7927	0.995603	0.993179	0.997539	0.661079	0.828842	0.48934	29457	29458.2	29455.4	1.20476	-1.607	-2.81175
Berlin	Germany	Central Europe	811051	10.2341	9.57651	9.82924	0.997059	0.99385	0.996838	0.917158	0.963906	0.683285	62665.9	62677.6	62666.8	11.6873	0.929702	-10.7576
Bremen	Germany	Central Europe	150608	9.76065	9.75855	9.93743	0.995843	0.993636	0.997698	0.636382	0.79411	0.501463	48400	48398.8	48400.8	-1.20508	0.751392	1.95647
Dresden	Germany	Central Europe	125866	9.62896	9.81263	9.35243	0.995769	0.992942	0.996482	0.772233	0.981594	0.811865	46689.9	46698.8	46684.5	8.95963	-5.40205	-14.3617
Dortmund	Germany	Central Europe	155233	10.4613	10.1667	10.1433	0.992431	0.989485	0.997379	0.886344	1.04569	0.500632	48316.6	48319.2	48316.7	2.55211	0.0895788	-2.46253
Dusseldorf	Germany	Central Europe	160069	10.9139	10.7352	10.6612	0.995768	0.992822	0.996233	0.651889	0.850637	0.605882	48611.2	48610.6	48600.6	-0.598889	-10.5215	-9.92265
Frankfurt	Germany	Central Europe	168417	11.0114	10.5471	10.5174	0.995757	0.992574	0.997377	0.829883	1.03507	0.540289	49208.1	49210.5	49209.2	2.43163	1.08438	-1.34725
Hamburg	Germany	Central Europe	445338	9.64461	9.39522	9.58557	0.996501	0.993619	0.997601	0.632712	0.795468	0.540809	57551.4	57557.3	57553.2	5.8791	1.81438	-4.06472
Hannover	Germany	Central Europe	279125	9.92048	9.63978	10.0549	0.996056	0.992729	0.997054	0.692336	0.870707	0.689883	53389.1	53392.7	53387.8	3.5415	-1.31804	-4.85954
Koeln	Germany	Central Europe	229457	10.637	10.638	10.4107	0.994486	0.991869	0.996195	0.717766	0.896764	0.633932	51781.9	51788.7	51760.7	6.77034	-21.2638	-28.0341
Leipzig	Germany	Central Europe	152861	10.0296	10.0066	9.91784	0.996136	0.993055	0.997016	0.674939	0.91175	0.600011	48171.6	48174.7	48171.9	3.18195	0.308733	-2.87322
Muenchen	Germany	Central Europe	290962	10.0299	9.6979	8.69329	0.994015	0.988349	0.992297	0.929486	1.80047	1.38727	53698.2	53712.7	53704.8	14.522	6.65613	-7.86588
Stuttgart	Germany	Central Europe	136878	10.7296	10.3011	9.80533	0.996232	0.99125	0.995154	0.781253	1.35743	0.888219	47018.8	47014.5	47014.3	-4.35724	-4.50168	-0.144431
Athens	Greece	South Europe	287969	18.671	17.8219	17.3453	0.992818	0.99343	0.996898	1.23663	1.5807	0.762313	23042.7	23106.9	23114.2	64.2392	71.5479	7.30863
Guatemala	Guatemala	Central America	62715	19.3853	18.9078	18.426	0.885507	0.878016	0.909525	0.972845	1.23248	0.935063	16703.5	16691	16697.1	-12.5226	-6.41192	6.11065
Mashhad	Iran	Middle-East Asia	121585	15.9876	12.8612	14.3817	0.965099	0.965433	0.997998	4.04499	3.06979	1.66273	25004.4	24994.3	24988.3	-10.0199	-16.0989	-6.07899
Tehran	Iran	Middle-East Asia	696328	17.38	13.779	15.5922	0.982104	0.980396	0.998462	4.30085	3.16696	1.94084	34100.6	34113.7	34121	13.0825	20.351	7.26845
Ancona	Italy	South Europe	8542	14.816	15.1498	15.6914	0.986835	0.981379	0.993265	1.22882	1.64671	1.11694	11474.7	11486	11488.1	11.3251	13.3764	2.05138
Bari	Italy	South Europe	22626	16.4796	17.431	17.1058	0.984264	0.984237	0.998431	1.70953	1.4616	0.521897	16551.8	16537.5	16543	-14.3182	-8.8282	5.49003
Bologna	Italy	South Europe	43884	14.4068	15.1294	14.6159	0.993442	0.989876	0.994851	1.21422	1.24749	1.00716	18456.2	18452.2	18449.6	-3.98141	-6.52691	-2.54551
Catania	Italy	South Europe	23494	17.4497	14.1864	18.8422	0.97056	0.973932	0.989794	3.62229	2.03267	4.74639	13375.2	13381.4	13384.7	6.16437	9.48065	3.31628
Cagliari	Italy	South Europe	12762	17.4107	16.8522	17.8075	0.984758	0.982513	0.990809	1.29991	1.2503	1.2985	14200.1	14194.6	14202.5	-5.4941	2.39293	7.88703
Civitavecchia	Italy	South Europe	3601	18.0284	17.3713	16.0623	0.981046	0.984765	0.996021	1.39284	2.22996	1.53831	6173.32	6175.26	6177.97	1.94277	4.64872	2.70595
Florence	Italy	South Europe	39251	15.6678	12.4015	13.7931	0.984055	0.98199	0.994709	3.51782	2.3405	1.60545	18497.8	18503.6	18511.8	5.81875	14.0172	8.1984
Frosinone	Italy	South Europe	3787	15.6446	10.3047	12.3931	0.967087	0.980076	0.98915	5.67458	3.58022	2.35319	9280.04	9285.16	9289.08	5.12445	9.04076	3.91632
Genoa	Italy	South Europe	75957	16.4743	13.4978	12.5596	0.970807	0.9825	0.988693	3.76059	4.13468	1.76139	20678.7	20690.2	20678	11.4616	-0.678619	-12.1402
Latina	Italy	South Europe	8661	17.3124	13.72	16.2073	0.984777	0.983683	0.992307	3.79729	1.68744	2.68157	12228.9	12237.4	12237.5	8.5021	8.6027	0.100594
Milan	Italy	South Europe	110300	14.2274	14.0058	13.187	0.99246	0.990227	0.996692	1.0682	1.56469	1.04483	21977.2	21973.3	21981.4	-3.89948	4.19704	8.09652
Naples	Italy	South Europe	67770	17.3624	17.8073	16.6787	0.973926	0.987949	0.988353	1.88402	1.23454	1.73857	14879.6	14874.3	14895.5	-5.31843	15.8563	21.1747
Palermo	Italy	South Europe	43131	18.4619	17.4241	17.1459	0.982918	0.983977	0.997372	1.57409	1.68973	0.594632	15223.2	15217.1	15213.4	-6.13755	-9.85951	-3.72196
Rieti	Italy	South Europe	3358	16.9624	13.0143	11.7316	0.965406	0.957066	0.995618	4.54866	5.77896	1.45203	7125.85	7132.52	7131.15	6.67308	5.3048	-1.36828
Rome	Italy	South Europe	226662	16.0157	15.0763	15.962	0.990499	0.990249	0.995208	1.35319	0.973406	1.14072	24516.2	24519.4	24524.9	3.20182	8.71417	5.51235
Trieste	Italy	South Europe	26028	15.569	14.8263	12.2336	0.988598	0.987241	0.992356	1.37412	3.55064	2.83741	16827.5	16812.7	16814.6	-14.8493	-12.9209	1.92836
Turin	Italy	South Europe	79091	12.9351	12.2332	12.1119	0.987762	0.985224	0.994779	1.44409	1.58249	0.858218	21214.9	21234.3	21225	19.4274	10.1141	-9.3133
Viterbo	Italy	South Europe	5373	15.1001	15.0699	14.0091	0.99082	0.990555	0.996317	1.21794	1.51161	1.29139	10417.2	10422.1	10417.7	4.9416	0.493443	-4.44816
Aikita	Japan	East Asia	17222	12.1556	12.5353	11.5787	0.992427	0.992407	0.997869	1.24681	1.31537	1.12589	9118.1	9114.99	9112.3	-3.10828	-5.79959	-2.69131
Aomori	Japan	East Asia	17107	10.8042	10.2834	9.43944	0.9889	0.986911	0.997962	1.52281	2.12981	1.08462	9029.59	9028.71	9028.19	-0.878741	-1.39618	-0.517436
Chiba	Japan	East Asia	38145	16.3975	15.7117	15.5199	0.991808	0.98937	0.998265	1.24782	1.45342	0.551307	10449.4	10447.2	10446.2	-2.16505	-3.21232	-1.04727
Fukushima	Japan	East Asia	15116	13.5168	11.0615	11.5346	0.990734	0.987869	0.996668	2.77444	2.47645	0.907669	8878.72	8884.02	8885.09	5.30276	6.37313	1.07037
Fukuoka	Japan	East Asia	54231	17.2833	17.119	15.6379	0.991968	0.990056	0.997404	1.03865	1.99158	1.60134	11098.7	11088.2	11089.7	-10.4125	-8.98719	1.42535
Fukui	Japan	East Asia	13479	14.8414	15.3133	13.7698	0.978877	0.988663	0.992852	2.26579	1.80811	1.99602	8645.53	8627.13	8635.16	-18.4032	-10.3655	8.03774
Gifu	Japan	East Asia	20852	16.1565	12.3976	14.0117	0.98822	0.990819	0.995246	4.00778	2.46292	1.88614	9519.61	9525.47	9519.6	5.85538	-0.019405	-5.87478
hiroshima	Japan	East Asia	48257	16.4089	13.9067	14.6068	0.98961	0.989831	0.997377	2.79265	2.18796	1.01709	11006.8	11008.2	11004.2	1.43272	-2.56829	-4.00101
Kagoshima	Japan	East Asia	28646	18.5958	18.6899	17.0802	0.987822	0.98704	0.995942	1.32212	1.93316	1.80404	10165.4	10159	10162.9	-6.40807	-2.57737	3.83071
Kumamoto	Japan	East Asia	32357	17.0016	16.0779	15.9842	0.98954	0.987057	0.997511	1.51966	1.73563	0.653174	10225.5	10215.8	10211.8	-9.67489	-13.6443	-3.96938
Kanazawa	Japan	East Asia	21061	15.0196	14.7742	13.1105	0.992083	0.991148	0.996105	1.18395	2.28817	1.96711	9286.49	9288.32	9287.19	1.8367	0.706235	-1.13047
Kobe	Japan	East Asia	73782	16.9575	14.9828	14.907	0.991456	0.992684	0.996711	2.29557	2.28485	0.779233	11742.7	11729.8	11735	-12.9337	-7.67504	5.25869
Kochi	Japan	East Asia	17800	17.1855	16.5844	14.7868	0.989978	0.98845	0.998424	1.29304	2.67554	1.86566	9307.07	9301.06	9300.59	-6.00799	-6.4797	-0.471706
Kofu	Japan	East Asia	10710	15.1457	9.47315	12.111	0.976856	0.978525	0.988908	5.99961	3.54756	2.98127	8322.33	8323.55	8317.9	1.21393	-4.43733	-5.65126
Kyoto	Japan	East Asia	69191	16.187	14.243	14.0449	0.991635	0.991966	0.996472	2.25789	2.42327	0.760498	11470.4	11482.7	11474.2	12.3542	3.80445	-8.54975
Matsue	Japan	East Asia	11146	15.2215	16.0394	15.26	0.976756	0.985752	0.996017	2.20378	1.54613	1.11038	8416.24	8417.13	8415.79	0.89329	-0.446522	-1.33981
Maebashi	Japan	East Asia	17449	15.1253	10.1986	13.0716	0.990462	0.991672	0.995297	5.09158	2.35224	3.0433	9063.21	9067.73	9066.25	4.51623	3.04188	-1.47435
Mito	Japan	East Asia	12662	14.2972	15.2467	14.656	0.98824	0.987949	0.999041	1.7979	1.47978	0.711658	8452.06	8441.57	8437.09	-10.4887	-14.9687	-4.48001
Morioka	Japan	East Asia	14084	10.8544	8.54436	8.3989	0.989028	0.988853	0.996292	2.7587	2.90175	0.889431	8742.45	8744.32	8745.91	1.87007	3.46085	1.59078
Matsuyama	Japan	East Asia	25345	16.6296	16.4758	14.9078	0.988437	0.989913	0.995727	1.42322	2.07177	1.87302	9732.88	9745.47	9736.34	12.5935	3.46007	-9.13347
Miyazaki	Japan	East Asia	18246	17.536	18.3447	17.0833	0.980646	0.983533	0.997281	1.82518	1.47851	1.40612	9401.4	9403.36	9405.98	1.96024	4.57831	2.61807
Nagano	Japan	East Asia	19818	12.2992	10.0771	9.55278	0.992365	0.989672	0.997322	2.52527	3.0803	0.879652	9276.68	9275.55	9276	-1.12833	-0.682421	0.445912
Nagoya	Japan	East Asia	100810	16.2223	14.5232	14.5505	0.993385	0.991207	0.996407	1.97541	2.03266	0.736573	12294.7	12313.7	12311.9	18.9477	17.1387	-1.80901
Naha	Japan	East Asia	12468	23.1899	22.9639	22.9227	0.983591	0.986918	0.998543	0.991822	0.902772	0.245278	8430.07	8417.33	8417.26	-12.7398	-12.8183	-0.0784463
Nara	Japan	East Asia	16901	15.1487	14.7287	14.2579	0.992173	0.990366	0.995962	1.17217	1.49541	0.916867	9041.49	9031.45	9039.71	-10.0359	-1.78109	8.25483
Nagasaki	Japan	East Asia	24586	17.1725	17.1358	16.8612	0.98799	0.987263	0.998824	1.27534	1.36639	0.445358	9710.65	9705.75	9704.32	-4.90849	-6.33674	-1.42825
Niigata	Japan	East Asia	40382	13.9881	14.0298	13.2326	0.984993	0.993377	0.992236	1.69277	1.28342	1.50079	10813.2	10815.1	10809.3	1.93403	-3.90058	-5.8346
Oita	Japan	East Asia	19860	16.6237	17.0052	15.5026	0.988795	0.985861	0.995539	1.26569	1.73094	1.69121	9383.09	9385.7	9387.36	2.61124	4.26749	1.65625
Okayama	Japan	East Asia	31950	16.2674	14.1459	15.327	0.991312	0.990009	0.996365	2.41705	1.56421	1.46002	9928.4	9926.4	9923.46	-1.9985	-4.93744	-2.93894
Osaka	Japan	East Asia	135736	16.9395	14.7494	15.7085	0.992498	0.992244	0.996084	2.44047	1.62655	1.23445	13258.9	13256.5	13264.1	-2.36637	5.17323	7.5396
Otsu	Japan	East Asia	13929	15.4281	14.2325	13.9356	0.987987	0.988031	0.996088	1.80458	2.00917	0.827209	8891.28	8886.79	8886.88	-4.49651	-4.40823	0.0882794
Saga	Japan	East Asia	12400	16.8403	16.8265	15.1924	0.984397	0.988509	0.993604	1.65197	2.08203	1.93752	8469.74	8474.1	8465.74	4.36474	-3.99429	-8.35903
Saitama	Japan	East Asia	47101	15.4864	15.8656	14.508	0.991893	0.990453	0.998274	1.1886	1.55421	1.48838	11157.9	11157.6	11163.4	-0.349522	5.46612	5.81564
Sendai	Japan	East Asia	40680	12.9969	10.6024	11.9521	0.986739	0.989339	0.993878	2.99551	1.65607	1.91191	10630.7	10643.5	10646.2	12.7909	15.4732	2.68229
Shizuoka	Japan	East Asia	37343	16.9404	11.0009	14.9045	0.982718	0.988558	0.992571	6.17352	2.33836	4.14341	10648.7	10645.9	10643.9	-2.79894	-4.74823	-1.94929
Sapporo	Japan	East Asia	84189	9.50471	5.85887	7.895	0.992963	0.992505	0.995242	3.86009	2.0698	2.26716	12041.1	12047.6	12051	6.46492	9.90678	3.44186
Takamatsu	Japan	East Asia	20843	16.6647	16.6636	15.172	0.989855	0.987194	0.998651	1.35287	2.09618	1.54532	9419.58	9411.24	9409.35	-8.34425	-10.2307	-1.88648
Tokushima	Japan	East Asia	13790	16.6934	15.2005	15.7994	0.989649	0.988403	0.996978	1.89973	1.53694	0.968582	8826.03	8815.73	8816.96	-10.3038	-9.0756	1.22818
Tokyo	Japan	East Asia	374187	16.6171	15.8656	15.0252	0.992838	0.989587	0.998541	1.26777	2.00712	0.955592	15125.5	15111	15111.7	-14.5006	-13.7727	0.727881
Toyama	Japan	East Asia	22126	14.4729	14.5121	12.2386	0.99231	0.988197	0.995463	1.16375	2.66731	2.44534	9472.13	9475.79	9472.64	3.65358	0.508595	-3.14498
Tsu	Japan	East Asia	14919	16.281	14.8106	15.5446	0.987754	0.988563	0.996666	2.01678	1.48211	1.21401	8909.44	8906.14	8906.95	-3.30197	-2.48458	0.81739
Tottori	Japan	East Asia	10473	15.1868	16.0769	14.9871	0.973368	0.987511	0.98908	2.44201	1.44691	1.77918	8174.9	8164.51	8167.67	-10.3887	-7.22873	3.15996
Utsunomiya	Japan	East Asia	21851	14.4115	14.7123	12.7346	0.99333	0.990732	0.997369	1.06513	2.06278	2.0742	9558.83	9559.91	9558	1.07723	-0.825977	-1.90321
Wakayama	Japan	East Asia	21449	16.8422	16.4477	15.5327	0.989945	0.987296	0.998742	1.24915	1.88656	1.00838	9502.11	9501.99	9503.09	-0.123811	0.979977	1.10379
Yokohama	Japan	East Asia	146525	16.3758	15.8718	15.292	0.992661	0.988752	0.995412	1.22798	1.6278	1.31977	13027.7	13030.2	13025.6	2.54174	-2.13766	-4.6794
Yamaguchi	Japan	East Asia	10481	15.6376	15.7931	14.4387	0.989593	0.988444	0.998322	1.26225	1.79437	1.43814	8150.35	8147.71	8143.22	-2.63839	-7.12855	-4.49016
Yamagata	Japan	East Asia	13266	12.0635	10.3075	10.3002	0.991377	0.989532	0.997846	2.17243	2.25825	0.639376	8652.15	8653.53	8654.45	1.38343	2.30307	0.919641
Kuwait	Kuwait	Middle-East Asia	73748	27.1059	26.1851	26.5208	0.994039	0.994675	0.998861	1.73684	1.35643	0.634331	33945.4	33947.4	33949.4	2.01278	4.03418	2.0214
Ciudad Juarez	Mexico	Central America	91721	20.2358	18.3195	18.2392	0.980794	0.976655	0.99596	2.67315	2.84894	0.769495	15626.2	15636.2	15641	9.95912	14.7818	4.8227
Comarca Lagunera	Mexico	Central America	99640	23.273	20.2829	18.787	0.945427	0.92558	0.987188	3.66991	5.1411	1.69874	19464.4	19487.1	19498.1	22.7568	33.7061	10.9493
Guadalajara	Mexico	Central America	351426	21.0773	20.4445	20.6062	0.943095	0.932987	0.969837	1.14131	1.11391	0.711439	25762	25772.3	25768	10.3507	6.01435	-4.33638
Leon	Mexico	Central America	110095	19.5433	19.1409	18.5559	0.919047	0.870206	0.960838	1.36773	1.90566	1.0782	34165.8	34156.7	34156.2	-9.04564	-9.57073	-0.525092
Monterrey	Mexico	Central America	286416	22.0656	21.2571	20.9226	0.974447	0.9647	0.988846	1.5635	1.90607	1.02054	16802.2	16808.1	16817.4	5.83468	15.1813	9.34658
Puebla-Tlaxcala	Mexico	Central America	206429	16.5779	14.8961	16.2022	0.934534	0.911002	0.939077	1.90121	1.10076	1.53383	23568.2	23593.7	23589.5	25.4929	21.3217	-4.17119
San Luis Potosi	Mexico	Central America	77816	17.5746	18.1662	16.4711	0.961094	0.954756	0.978419	1.23765	1.57997	1.89213	22577.3	22568.9	22564.6	-8.38948	-12.6827	-4.29319
Tijuana	Mexico	Central America	96965	17.4822	16.7522	15.9152	0.958308	0.9394	0.988867	1.38312	2.08633	1.082	33904.1	33907.1	33912.5	2.9338	8.40562	5.47182
Toluca de Lerdo	Mexico	Central America	129783	13.8728	13.3646	12.1443	0.892407	0.861829	0.926705	1.21065	2.1104	1.50905	22056.3	22065.7	22065.3	9.44452	9.0364	-0.408121
Valley of Mexico	Mexico	Central America	1529795	16.3834	16.2544	15.081	0.931398	0.920844	0.961888	1.0684	1.64483	1.43241	52542.5	52699.1	52709.9	156.555	167.367	10.8112
Anenii Noi	Moldova	Central Europe	799	10.5159	10.7244	10.8801	0.994421	0.993534	0.997963	1.03653	1.17076	0.644279	3854.38	3855.39	3855.47	1.00708	1.09005	0.0829713
Cahul	Moldova	Central Europe	2812	11.28	12.2243	12.3327	0.995985	0.993803	0.998204	1.27656	1.50084	0.586717	7495.79	7494.62	7493.6	-1.17589	-2.19775	-1.02187
Chisinau	Moldova	Central Europe	54832	10.7935	10.6191	10.9474	0.995606	0.993708	0.997601	0.944166	1.11018	0.746739	20425.1	20427	20428.9	1.86217	3.7274	1.86524
Falesti	Moldova	Central Europe	1463	10.1861	10.3514	10.4632	0.995015	0.994209	0.998062	0.9764	1.07676	0.613019	5483.09	5480.6	5478.51	-2.49337	-4.58692	-2.09355
Amsterdam	The Netherlands	North Europe	132924	10.6542	10.5715	10.5286	0.996177	0.995091	0.998418	0.600146	0.624236	0.374302	45253.8	45252.3	45255.8	-1.49413	2.09635	3.59048
Den Haag	The Netherlands	North Europe	100303	10.5795	10.7642	10.7575	0.997032	0.994341	0.997991	0.497591	0.659821	0.369507	42806.8	42808.5	42815	1.66332	8.13678	6.47346
Eindhoven	The Netherlands	North Europe	42725	10.644	10.7547	10.784	0.997927	0.994262	0.99726	0.436125	0.716298	0.488805	36179.9	36177.7	36176.1	-2.18408	-3.79379	-1.60971
Rotterdam	The Netherlands	North Europe	133448	10.7306	10.7642	10.6681	0.996192	0.995056	0.996409	0.591501	0.614872	0.613605	45635.7	45641.2	45632.8	5.55639	-2.92331	-8.4797
Utrecht	The Netherlands	North Europe	43995	10.5186	10.5192	10.4409	0.997856	0.995146	0.997262	0.418712	0.623678	0.473791	36355.9	36355.7	36353.5	-0.209831	-2.443	-2.23317
Oslo	Norway	North Europe	175067	5.10602	4.71294	5.72855	0.973028	0.97276	0.992615	1.99712	2.14293	1.48769	67350	67341.6	67339.5	-8.41361	-10.47	-2.05635
Panama	Panama	Central America	11457	28.117	26.8785	26.0275	0.742033	0.708168	0.908851	1.47096	2.23988	0.910773	2308.11	2305.79	2309.91	-2.32492	1.8008	4.12572
Asuncion	Paraguay	South America	48037	23.3069	23.1965	22.9409	0.991645	0.979832	0.989672	0.704181	1.12847	0.825685	28506.7	28521	28534.2	14.3251	27.5137	13.1887
Cebu	The Philippines	South-East Asia	43855	28.1474	26.502	26.0275	0.733342	0.790871	0.961924	1.82699	2.23911	0.520948	11041.6	11055.9	11057.8	14.3207	16.2974	1.97668
Davao	The Philippines	South-East Asia	44467	28.0962	25.5819	26.2185	0.784967	0.713082	0.747639	2.58959	2.00447	0.841627	10932.1	10947.6	10972	15.501	39.9006	24.3997
Manila	The Philippines	South-East Asia	94009	28.7757	27.3488	26.636	0.877069	0.863718	0.976961	1.61122	2.27203	0.77193	12247.1	12288.9	12292.4	41.7917	45.3064	3.51474
Quezon	The Philippines	South-East Asia	92185	27.9663	27.4408	26.8498	0.89289	0.82629	0.93246	0.879444	1.4236	0.780931	12466.8	12463.3	12463.2	-3.45963	-3.55158	-0.0919536
Beja	Portugal	South Europe	83007	16.5141	17.0654	17.026	0.991461	0.989876	0.997412	0.970835	1.01516	0.446121	55538.4	55538	55540.3	-0.399516	1.90928	2.3088
Coimbra	Portugal	South Europe	170893	15.2191	15.4618	15.0209	0.984502	0.973953	0.984601	1.07406	1.35738	1.62369	64274.2	64274.5	64284.4	0.281539	10.1872	9.90561
Castelobranco	Portugal	South Europe	100571	15.7674	14.7793	15.7351	0.994704	0.989971	0.994931	1.21911	0.9832	1.21101	39226.1	39214.1	39219.6	-11.9662	-6.50922	5.45699
Lisboa	Portugal	South Europe	709529	16.9017	16.1757	16.7726	0.983578	0.983621	0.993433	1.56158	1.0331	0.936332	83118.1	83251.4	83262.1	133.362	143.969	10.6073
Porto	Portugal	South Europe	480095	14.7997	15.0945	15.0346	0.934541	0.95969	0.936635	2.03899	1.52133	2.65048	80509.1	80865.6	80428.8	356.57	-80.2923	-436.863
San Juan	Puertorico	Central America	26564	26.8286	26.2998	25.9492	0.912227	0.887143	0.972641	0.834858	1.13979	0.483859	11379.5	11382.4	11379.1	2.85161	-0.40324	-3.25485
Bucharest	Romania	Central Europe	504054	11.0425	11.6711	12.0707	0.993829	0.991914	0.996011	1.22454	1.60077	0.970529	60059.3	60082.2	60068.5	22.8725	9.13315	-13.7394
Brasov	Romania	Central Europe	61466	8.28944	7.79731	8.10223	0.987168	0.983317	0.995692	1.54721	1.66155	0.883809	40861.5	40864.1	40869.7	2.5528	8.18136	5.62856
Cluj-Napoca	Romania	Central Europe	65406	9.31601	9.06235	8.78855	0.993054	0.99047	0.995643	1.0855	1.33633	0.866525	41226.5	41233.2	41232.7	6.68831	6.14117	-0.54714
Constanta	Romania	Central Europe	73990	12.6745	12.6655	12.8072	0.992834	0.993696	0.996579	1.11141	1.03628	0.713597	42121.2	42122.1	42114.8	0.857238	-6.41832	-7.27556
Craiova	Romania	Central Europe	57867	11.5735	12.0578	12.3108	0.995665	0.993891	0.997223	1.01139	1.29949	0.795207	40034.4	40036.1	40031.6	1.70823	-2.82311	-4.53135
Galati	Romania	Central Europe	58052	11.7195	12.0354	12.3266	0.997051	0.995037	0.998097	0.815853	1.14898	0.665744	40036.7	40036.5	40036.9	-0.235271	0.161914	0.397185
Iasi	Romania	Central Europe	60301	10.5094	10.528	10.6925	0.996019	0.994292	0.996808	0.871889	1.06256	0.800303	40656.2	40654.1	40653.8	-2.14322	-2.45318	-0.309966
Timisoara	Romania	Central Europe	70010	11.5113	12.0363	12.2338	0.996631	0.995144	0.997031	0.907906	1.1391	0.722817	41843.5	41860.3	41864.6	16.8437	21.1932	4.34953
Andong	South Korea	East Asia	32872	12.3463	12.8747	12.0202	0.991667	0.98886	0.997678	1.39861	1.5278	1.08385	33821.9	33821.1	33817.9	-0.839638	-4.00986	-3.17023
Boryeong	South Korea	East Asia	20317	12.9059	13.367	12.5515	0.990051	0.99343	0.996545	1.48878	1.15779	1.15722	29760.4	29750.8	29756.1	-9.60241	-4.34415	5.25826
Busan	South Korea	East Asia	428378	15.0371	14.6763	14.4065	0.990446	0.99049	0.995247	1.27208	1.28934	1.01965	55174.8	55178	55181.1	3.21586	6.257	3.04114
Chuncheon	South Korea	East Asia	34928	11.5287	10.7102	10.6529	0.988261	0.984374	0.997552	1.85467	2.12262	0.758478	34393.8	34396.6	34396.9	2.79523	3.13358	0.338347
Chungju	South Korea	East Asia	32513	11.8717	11.9869	11.5173	0.991016	0.986513	0.996603	1.43116	1.78922	0.976413	33766.6	33755.6	33759.2	-11.0434	-7.39284	3.65051
Cheonan	South Korea	East Asia	48679	12.1064	12.9156	12.1379	0.992357	0.990512	0.998219	1.50209	1.40711	0.992319	37154.2	37150.9	37147.5	-3.3206	-6.71323	-3.39263
Daegu	South Korea	East Asia	264755	14.5631	13.3117	12.7465	0.993194	0.990665	0.997618	1.68697	2.23338	0.883651	50967.8	50971	50973.2	3.20159	5.46247	2.26088
Daejeon	South Korea	East Asia	136269	13.1952	13.2762	12.6124	0.993853	0.992617	0.997102	1.11862	1.34933	1.02358	45668.9	45661.9	45661	-6.9404	-7.86684	-0.92644
Donghae	South Korea	East Asia	14320	12.9565	12.6472	11.399	0.98266	0.982144	0.994052	1.61023	2.45538	1.88327	26486.7	26491.7	26492.1	4.98047	5.42913	0.448657
Geojae	South Korea	East Asia	21434	14.4922	14.4455	14.6008	0.989769	0.983725	0.983641	1.4305	1.60849	2.04867	29901	29897.5	29911.9	-3.47539	10.9098	14.3852
Gangneung	South Korea	East Asia	32996	13.5277	13.4228	12.3754	0.97347	0.985929	0.99094	2.27245	1.92048	1.89685	33878.1	33879.6	33879.4	1.48081	1.21492	-0.265889
Gumi	South Korea	East Asia	31550	13.3015	12.5985	12.6921	0.988971	0.987979	0.996823	1.63349	1.62765	0.807411	33407.7	33410.1	33412	2.42036	4.31263	1.89226
Gwangju	South Korea	East Asia	140527	14.2781	13.2196	12.9779	0.994031	0.993276	0.997545	1.53789	1.69748	0.860456	45769.1	45772.6	45776.3	3.5801	7.21527	3.63517
Icheon	South Korea	East Asia	22857	11.7025	11.8829	11.805	0.990416	0.988898	0.99788	1.46528	1.55801	0.732231	30520.8	30520.8	30522	0.0621652	1.26199	1.19982
Incheon	South Korea	East Asia	262393	12.6494	12.2	11.8312	0.994553	0.994182	0.99783	1.18705	1.35005	0.815391	50936.1	50941.1	50943.1	5.01298	7.03007	2.01709
Jecheon	South Korea	East Asia	22122	10.4164	11.107	10.1781	0.988862	0.985515	0.99671	1.74317	1.86351	1.25922	30057.2	30056.2	30057.5	-0.963633	0.285448	1.24908
Jeju	South Korea	East Asia	38878	16.2607	15.6547	14.7437	0.987258	0.988181	0.998676	1.39635	1.92436	1.02078	34852.3	34851.7	34856.1	-0.597514	3.76428	4.36179
Jinju	South Korea	East Asia	42417	13.5235	11.8453	13.2621	0.982123	0.988492	0.994954	2.47509	1.44103	1.74188	35914.4	35931.4	35924.7	16.9779	10.2961	-6.68183
Jeongeup	South Korea	East Asia	26863	13.466	13.5629	13.2444	0.990848	0.992723	0.997997	1.44336	1.25576	0.69773	32199.3	32205.2	32206.6	5.86165	7.31378	1.45213
Milyang	South Korea	East Asia	24563	13.7929	13.5861	13.1944	0.986572	0.985262	0.996918	1.57308	1.71928	0.863112	31248.4	31247.8	31252.3	-0.607943	3.89708	4.50502
Mungyeong	South Korea	East Asia	18123	11.9422	11.7103	11.8186	0.988155	0.986696	0.99801	1.59066	1.64443	0.646384	28300.2	28307.2	28307.3	6.98922	7.07806	0.0888347
Mokpo	South Korea	East Asia	28919	14.0142	14.4953	13.8926	0.993946	0.992778	0.995855	1.09926	1.2177	1.1824	32798.1	32807.6	32807.6	9.45638	9.4384	-0.0179778
Namwon	South Korea	East Asia	19099	12.6022	12.7753	12.0021	0.987392	0.986104	0.996827	1.59123	1.79375	1.11894	29021.2	29021.1	29020.7	-0.0934265	-0.465972	-0.372545
Pohang	South Korea	East Asia	60731	14.6504	13.8939	13.5891	0.991779	0.99012	0.997864	1.42523	1.64133	0.720648	38658	38656.1	38664.2	-1.88831	6.21766	8.10597
Seoul	South Korea	East Asia	881716	12.9503	11.8628	11.4455	0.995233	0.994183	0.99812	1.50173	1.88228	0.799779	61249.3	61257.5	61253	8.17018	3.7143	-4.45588
Seosan	South Korea	East Asia	21986	12.151	12.9918	12.3529	0.992784	0.991056	0.998924	1.49224	1.40899	0.784478	30296.8	30299.4	30303.1	2.62409	6.33057	3.70648
Seogyupo	South Korea	East Asia	17808	17.0781	15.6547	14.2848	0.981141	0.98445	0.995051	2.01254	3.14546	1.63696	27748.7	27752.4	27756	3.64128	7.29812	3.65685
Sokcho	South Korea	East Asia	11953	12.5865	11.0644	11.4979	0.983165	0.983833	0.998313	2.31551	2.08342	0.721038	24828.8	24828.5	24832.1	-0.282409	3.35635	3.63876
Suwon	South Korea	East Asia	83174	12.6509	12.2006	11.6043	0.994789	0.993809	0.997707	1.16967	1.57651	1.02503	41638.6	41639.4	41639.6	0.78115	0.961089	0.179939
Taebaek	South Korea	East Asia	8509	9.13976	11.3224	8.06035	0.990818	0.989436	0.994787	2.55558	1.82515	3.43888	21594	21586.5	21584.8	-7.42322	-9.12597	-1.70275
Tongyeong	South Korea	East Asia	20451	14.7211	14.8706	14.4677	0.992552	0.991892	0.9989	1.01221	1.07159	0.557934	29812.8	29809.5	29813.8	-3.31233	0.924727	4.23706
Ulsan	South Korea	East Asia	95097	14.5347	14.1035	13.5331	0.992818	0.990842	0.996232	1.26346	1.55936	1.02983	42621.1	42614.5	42609.7	-6.61675	-11.4447	-4.828
Wonju	South Korea	East Asia	36846	12.1401	11.7227	10.7198	0.99186	0.988945	0.997574	1.43445	2.14106	1.23429	34859	34851.9	34844.7	-7.04268	-14.2992	-7.25649
Yeosu	South Korea	East Asia	40767	14.6601	13.4092	14.4071	0.988301	0.990355	0.984556	2.05298	1.22844	2.23256	35721.4	35719	35721.1	-2.35886	-0.305662	2.0532
Yoengcheon	South Korea	East Asia	23216	12.8938	12.8086	12.4108	0.989887	0.986234	0.997109	1.37041	1.665	0.832858	30641.8	30642.5	30646.8	0.698465	4.96521	4.26675
Yeongju	South Korea	East Asia	22331	11.754	12.3319	10.0629	0.990392	0.985857	0.997012	1.4934	2.37395	2.39578	30459.1	30460.9	30460.6	1.77999	1.4256	-0.354392
A Coruna	Spain	South Europe	54375	15.0275	13.6408	14.0564	0.978121	0.972632	0.989016	1.62201	1.35533	0.893574	41975.6	41965.3	41960.2	-10.3066	-15.376	-5.06938
Albacete	Spain	South Europe	25183	14.5129	14.9265	14.2982	0.99232	0.991162	0.997322	1.02919	1.03852	0.846117	34551.4	34541.5	34546.1	-9.87343	-5.26957	4.60386
Alicante	Spain	South Europe	57825	18.4501	18.4737	17.5959	0.987615	0.985474	0.995973	0.934083	1.28727	1.07704	42580.1	42570.7	42570.5	-9.44336	-9.63644	-0.193078
Almeria	Spain	South Europe	31718	19.1546	18.2967	17.3529	0.967117	0.946753	0.982929	1.72006	2.72552	2.08201	36812.6	36827.8	36832.4	15.2676	19.8385	4.57095
Avila	Spain	South Europe	10456	11.2749	11.5212	10.5545	0.98882	0.985264	0.994198	1.09461	1.47207	1.28065	25305.4	25301.9	25298.9	-3.4895	-6.45498	-2.96549
Badajoz	Spain	South Europe	24373	17.2238	16.7041	17.0765	0.991033	0.989706	0.997316	1.0481	1.04087	0.703576	34288.6	34295.7	34293.2	7.05988	4.53767	-2.52221
Bilbao	Spain	South Europe	85143	14.8509	13.4553	13.4977	0.978231	0.976304	0.997389	1.82103	1.82448	0.343071	45633.8	45628	45631.4	-5.8546	-2.4666	3.388
Barcelona	Spain	South Europe	393885	16.4665	13.3492	15.2396	0.973244	0.983771	0.987867	3.53327	1.62855	2.28537	60937.7	60907.1	60848.2	-30.6216	-89.4764	-58.8548
Burgos	Spain	South Europe	34905	10.9329	10.9681	10.5042	0.987534	0.98483	0.994671	1.13113	1.23927	0.920681	37633.6	37642.4	37641.9	8.75127	8.23828	-0.512989
Cadiz	Spain	South Europe	30384	18.6478	17.9941	18.2549	0.978757	0.981053	0.983428	1.46584	1.26455	1.8679	33263.7	33258.1	33255.3	-5.61073	-8.42532	-2.81459
Caceres	Spain	South Europe	15075	16.433	16.4601	16.2853	0.993559	0.99315	0.997081	0.816282	0.894076	0.631147	29278.2	29286.7	29282.2	8.50384	4.011	-4.49284
Ciudad Real	Spain	South Europe	13156	15.8285	15.7225	15.2528	0.992163	0.991717	0.997211	0.989593	1.18679	0.780857	27680.7	27682.5	27680.5	1.79675	-0.230077	-2.02683
Ceuta	Spain	South Europe	11914	18.2432	17.5956	17.3997	0.967634	0.969708	0.991944	1.53591	1.35906	0.870142	26660.8	26666.7	26661.5	5.8929	0.658666	-5.23424
Cordoba	Spain	South Europe	59896	18.3385	17.6505	17.6957	0.990633	0.988566	0.997828	1.2412	1.35569	0.52018	43091.4	43090	43093.1	-1.35552	1.74264	3.09816
Castellon	Spain	South Europe	29637	17.878	15.116	16.8391	0.98683	0.987616	0.990526	2.93466	1.38903	1.93323	36130.2	36125.7	36118.6	-4.53234	-11.6234	-7.09109
Cuenca	Spain	South Europe	11197	13.4142	11.6978	10.4987	0.989499	0.987541	0.997039	2.0339	3.14943	1.33272	26029.6	26042	26046.9	12.3306	17.2949	4.96423
Guadalajara	Spain	South Europe	12284	13.268	13.4574	12.8618	0.986932	0.985101	0.9972	1.30085	1.44526	0.832081	21306.1	21307.1	21299.9	1.02459	-6.24235	-7.26693
Girona	Spain	South Europe	15083	14.9825	11.4604	14.524	0.980238	0.985819	0.990576	3.74807	1.20827	3.20236	28968.8	28969.8	28966.5	1.03978	-2.27759	-3.31738
Granada	Spain	South Europe	51709	15.6376	14.5547	15.0162	0.987893	0.981975	0.993799	1.56043	1.62259	1.04687	41714.4	41705	41711.7	-9.39638	-2.73966	6.65672
Huelva	Spain	South Europe	27290	18.2887	18.0827	18.5062	0.985446	0.985643	0.995403	1.15954	1.07223	0.749811	34998.6	34992.4	34998.7	-6.22628	0.0817001	6.30798
Huesca	Spain	South Europe	11444	14.2675	9.97353	13.7883	0.979413	0.984297	0.988244	4.55407	1.41394	4.01002	24857.5	24865.5	24857.3	7.96889	-0.195731	-8.16462
Jaen	Spain	South Europe	20458	17.0635	17.8651	15.7976	0.982483	0.982355	0.995995	1.63854	1.89568	2.17782	31464.7	31465.7	31467.7	0.995281	2.98264	1.98736
Leon	Spain	South Europe	31433	11.1263	12.046	10.8343	0.985489	0.984327	0.996697	1.46036	1.23322	1.33668	36570.8	36563.6	36565.2	-7.17911	-5.56723	1.61188
Logrono	Spain	South Europe	26511	14.084	12.4275	12.3206	0.975748	0.970347	0.994508	2.27842	2.42576	0.696747	35189.5	35180.8	35183.8	-8.68187	-5.63331	3.04857
Lleida	Spain	South Europe	25335	15.2584	15.6421	15.3095	0.988958	0.986173	0.997033	1.20089	1.26568	0.698456	34473.7	34479	34482.9	5.31722	9.23071	3.91349
Lugo	Spain	South Europe	20716	12.1477	12.1822	11.6159	0.979667	0.977518	0.995455	1.11657	1.2436	0.806244	31496.6	31495.2	31495	-1.37989	-1.65335	-0.273468
Malaga	Spain	South Europe	105276	18.7623	16.8308	17.4427	0.965817	0.966006	0.995292	2.39441	1.9368	0.826895	48546.4	48544.7	48552.8	-1.74882	6.41491	8.16372
Madrid	Spain	South Europe	635447	15.249	13.6433	14.28	0.99439	0.992336	0.997005	1.80761	1.43785	0.918121	65452	65430.6	65424.7	-21.4721	-27.3103	-5.83825
Melilla	Spain	South Europe	10134	19.0822	18.453	18.0554	0.977537	0.980686	0.98931	1.46067	1.41104	1.29854	24961.8	24966	24958.2	4.23636	-3.60467	-7.84103
Murcia	Spain	South Europe	65346	18.8989	18.3376	17.5376	0.989638	0.989954	0.996476	1.08729	1.64114	0.991853	43584.9	43585	43581.2	0.0525489	-3.75218	-3.80473
Ourense	Spain	South Europe	24237	15.1271	12.0383	12.6663	0.979764	0.977854	0.992371	3.38588	2.77296	1.04547	34109.6	34108.8	34108.5	-0.844635	-1.06543	-0.220794
Oviedo	Spain	South Europe	48946	13.3698	10.5835	11.267	0.978682	0.974594	0.992294	2.97016	2.38924	0.927611	40992.7	40997.2	40995.8	4.51593	3.1362	-1.37973
Palmas G. Canaria	Spain	South Europe	66933	21.3288	20.1663	18.8919	0.895975	0.939672	0.944416	1.74702	2.61917	1.53123	43048.4	43047.7	43043.9	-0.693428	-4.52211	-3.82868
Palma Mallorca	Spain	South Europe	68971	16.8225	17.6873	17.5905	0.969538	0.978097	0.991864	1.95792	1.52091	0.95471	44178.2	44191.8	44180.1	13.5702	1.84997	-11.7202
Palencia	Spain	South Europe	18591	12.011	11.9913	11.8096	0.989098	0.988137	0.996313	1.0421	1.09809	0.753629	31474.7	31477.2	31478.9	2.46753	4.15715	1.68962
Pamplona	Spain	South Europe	38222	13.1807	11.7908	11.2882	0.988039	0.984131	0.993786	1.78456	2.24276	0.891174	38775.1	38762.7	38758.6	-12.466	-16.5531	-4.08712
Pontevedra	Spain	South Europe	15005	14.7848	14.8826	13.45	0.971818	0.973503	0.986019	1.51146	1.73617	2.02479	29249.9	29260.6	29257.2	10.689	7.23809	-3.45088
Segovia	Spain	South Europe	11901	12.4329	11.8518	10.6095	0.989599	0.985903	0.993223	1.20719	2.20645	1.52422	26830.5	26833.2	26834.7	2.74153	4.22671	1.48518
Salamanca	Spain	South Europe	35218	12.2927	12.294	12.0281	0.989036	0.987665	0.995987	1.02282	1.15131	0.764763	37763.5	37768.8	37769.7	5.33023	6.19944	0.869216
San Sebastian	Spain	South Europe	41490	13.7033	13.4615	13.3403	0.981861	0.982609	0.997047	1.03131	1.02737	0.418327	39356.2	39358.3	39362.3	2.1023	6.07061	3.96831
Santander	Spain	South Europe	43721	14.6876	14.7823	13.8503	0.973231	0.970745	0.992141	1.09153	1.43678	1.20092	39423.9	39419.5	39418.6	-4.4094	-5.31611	-0.906711
Soria	Spain	South Europe	7682	11.1544	9.03334	10.5712	0.981527	0.984578	0.992847	2.50084	1.43744	1.8635	21778.5	21782.5	21779.1	4.00714	0.640386	-3.36676
Sevilla	Spain	South Europe	141794	19.5135	17.5461	18.6369	0.989013	0.990585	0.994098	2.22343	1.27984	1.32562	50762.5	50788.1	50777.7	25.6084	15.2504	-10.358
Teruel	Spain	South Europe	7674	12.3433	12.6963	10.3271	0.984089	0.981751	0.994404	1.39792	2.47044	2.50064	22186.6	22175.4	22175.1	-11.2247	-11.4641	-0.239403
Tenerife	Spain	South Europe	39113	21.63	19.9149	18.4535	0.885469	0.937013	0.963181	2.30268	3.36829	1.63858	38810.7	38857.5	38827.8	46.7725	17.0636	-29.7089
Toledo	Spain	South Europe	12742	16.0004	15.3896	14.8252	0.992845	0.992587	0.995751	1.11651	1.51296	0.917421	27582.3	27572.1	27577.6	-10.209	-4.69899	5.50999
Tarragona	Spain	South Europe	21942	17.9499	16.9312	16.1812	0.97046	0.976023	0.99332	1.98923	2.26191	1.17573	33082.3	33076.5	33080.6	-5.87906	-1.76954	4.10953
Vitoria	Spain	South Europe	38531	11.9065	11.5958	10.991	0.986083	0.982904	0.995547	1.06756	1.44656	0.843783	38682.3	38692.2	38700.5	9.97024	18.2742	8.304
Valladolid	Spain	South Europe	62127	12.8957	12.8012	12.7489	0.992539	0.991363	0.996108	0.91707	0.996393	0.822691	43297.2	43299.5	43304.2	2.38574	6.99989	4.61415
Valencia	Spain	South Europe	172452	18.5505	16.2589	17.4668	0.984184	0.985402	0.993732	2.57448	1.53894	1.39191	53118.9	53081.7	53079.2	-37.2033	-39.6939	-2.49059
Zamora	Spain	South Europe	14658	13.3322	12.7825	12.8398	0.989689	0.989808	0.995956	1.20537	1.13718	0.775592	28843	28824	28824.8	-19.0021	-18.1996	0.802472
Zaragoza	Spain	South Europe	137572	15.7677	15.0049	14.9808	0.989761	0.987709	0.995544	1.30518	1.40311	0.697916	51004	50991.9	50979.2	-12.1628	-24.8824	-12.7196
Gothenburg	Sweden	North Europe	183779	8.76587	8.22811	7.89747	0.991154	0.99447	0.995057	1.23505	1.15399	0.91393	53840.5	53841.2	53841.8	0.763756	1.34413	0.580369
Malmo	Sweden	North Europe	141442	9.06382	8.45102	8.72261	0.993807	0.994036	0.997087	0.984839	0.827088	0.595595	53597.8	53588.2	53582.7	-9.63308	-15.1248	-5.4917
Stockholm	Sweden	North Europe	392073	7.81011	6.82954	7.12107	0.993667	0.993366	0.992451	1.35777	1.14371	1.1182	64658.5	64652.1	64654.9	-6.40546	-3.62336	2.7821
Basel	Switzerland	Central Europe	37607	10.8269	9.72189	10.2354	0.995623	0.991966	0.994281	1.30515	1.11781	0.955075	31285.4	31286.5	31288.4	1.09906	3.02314	1.92408
Bern	Switzerland	Central Europe	28193	9.36465	9.4343	7.82371	0.994046	0.986539	0.992181	0.856029	1.98179	1.85117	29201	29205.1	29200.8	4.14547	-0.148366	-4.29384
Geneve	Switzerland	Central Europe	26306	11.0262	9.69881	9.75326	0.981341	0.976518	0.99247	2.00136	2.05025	1.05167	28697.4	28702	28704.2	4.57722	6.80934	2.23212
Lausanne	Switzerland	Central Europe	20810	11.3104	8.93521	10.8818	0.991021	0.985838	0.989953	2.56427	1.29426	2.19634	26582.1	26581.4	26587.7	-0.713066	5.65962	6.37268
Lugano	Switzerland	Central Europe	28567	12.8977	6.32054	9.82115	0.975477	0.981315	0.989504	6.77836	3.37415	3.66502	29234.4	29236.4	29236.8	2.02577	2.43421	0.408447
Luzern	Switzerland	Central Europe	15073	9.94722	8.11838	9.37837	0.984315	0.976344	0.994145	2.27477	1.71993	1.49033	24477.2	24468	24464.2	-9.18373	-13.0191	-3.83541
St. Gallen	Switzerland	Central Europe	13543	8.55383	9.25412	7.13476	0.985025	0.970719	0.992441	1.49365	2.32995	2.31668	23507.1	23507	23506.2	-0.0630773	-0.942833	-0.879756
Zürich	Switzerland	Central Europe	73539	9.65942	9.75917	9.49156	0.996332	0.987563	0.993028	0.664769	1.20766	0.91254	36120.4	36114.6	36120.7	-5.87625	0.277507	6.15375
Kaohsiung	Taiwan	South-East Asia	332220	25.2806	24.9252	23.8126	0.982511	0.977534	0.992224	0.810528	1.68808	1.23886	50998.4	50990.2	50993.2	-8.15847	-5.11033	3.04814
Taipei	Taiwan	South-East Asia	620788	23.0978	22.2839	21.3017	0.985516	0.981859	0.991303	1.22492	2.0651	1.19971	55845.1	55832.5	55830.5	-12.6158	-14.5652	-1.94946
Taichung	Taiwan	South-East Asia	256565	23.5289	23.0499	21.4703	0.976318	0.978389	0.974468	1.16626	2.40041	1.93466	49149.4	49133.2	49160	-16.1725	10.6176	26.7901
Accrington/Rossendale	UK	North Europe	14882	9.00609	8.75195	8.20876	0.987466	0.986587	0.99654	0.82975	1.14547	0.686902	30602	30605.6	30606.5	3.65963	4.57624	0.916607
Bedford	UK	North Europe	19846	10.6056	10.4311	10.3579	0.98882	0.987778	0.997229	0.835418	0.89157	0.415294	33790.6	33786.2	33786	-4.35617	-4.57926	-0.223086
Blackburn	UK	North Europe	27275	9.55571	9.37984	8.84806	0.986676	0.986481	0.996826	0.833963	1.08275	0.662525	37223.3	37224.7	37226	1.44028	2.74435	1.30407
Blackpool	UK	North Europe	61411	10.1945	10.4047	10.2004	0.977343	0.981403	0.997653	1.11558	0.95532	0.406919	46136	46132.7	46133.7	-3.3019	-2.29989	1.00201
Brighton and Hove	UK	North Europe	112749	10.7372	10.7987	10.8846	0.983469	0.983608	0.99438	0.934758	0.931671	0.625246	52070	52061.8	52065.5	-8.17098	-4.53155	3.63943
Barnsley/Dearne Valley	UK	North Europe	26381	10.0344	8.87345	9.17983	0.987621	0.988238	0.996025	1.42971	1.16971	0.573845	37130.8	37129.3	37129.8	-1.57959	-1.07643	0.503167
Birkenhead	UK	North Europe	72567	10.6499	10.4047	10.1482	0.977455	0.987693	0.991732	1.17381	0.925245	0.76396	47676.2	47686.2	47683.4	9.94727	7.20824	-2.73903
Burnley	UK	North Europe	29757	9.16024	8.75195	8.10235	0.987551	0.98714	0.996893	0.887747	1.33118	0.764297	38245	38244.6	38242.2	-0.423381	-2.8337	-2.41032
Bournemouth/Poole	UK	North Europe	112845	11.0411	10.4013	11.3847	0.97999	0.9779	0.988555	1.19208	1.12227	1.27357	51945.8	51944.3	51941.6	-1.42622	-4.14063	-2.71441
Bristol	UK	North Europe	113971	10.9437	10.504	10.4006	0.98892	0.987419	0.99742	0.883332	0.979771	0.381202	52196.1	52188.6	52192.5	-7.44912	-3.54362	3.9055
Burton upon Trent	UK	North Europe	16029	10.0562	9.53126	9.71014	0.986504	0.98725	0.995888	1.02666	0.915321	0.527746	31360.1	31365.6	31367.4	5.52314	7.31745	1.79431
Basildon	UK	North Europe	20303	10.8417	10.861	10.8668	0.989372	0.987743	0.996265	0.796736	0.862103	0.458457	34081.8	34080.5	34082.3	-1.26718	0.526107	1.79328
Basingstoke	UK	North Europe	13816	10.3161	10.4692	10.2972	0.988673	0.987861	0.996782	0.817875	0.831321	0.46035	29651.4	29646.9	29650.2	-4.45368	-1.19356	3.26012
Chelmsford	UK	North Europe	15268	10.6245	10.6407	10.5879	0.984259	0.983039	0.996421	0.979819	1.02125	0.458444	30772.3	30774.6	30769.8	2.25847	-2.47073	-4.72921
Cheltenham	UK	North Europe	25148	10.8152	10.3838	9.93225	0.984837	0.984175	0.997066	1.04446	1.3086	0.605023	36328.3	36322.2	36323.4	-6.10098	-4.87016	1.23083
Chesterfield	UK	North Europe	18946	9.89974	8.72777	9.25318	0.985866	0.987897	0.994505	1.47383	1.03971	0.782816	33314.9	33305	33308.5	-9.90445	-6.45621	3.44824
Colchester	UK	North Europe	17437	10.7102	10.589	10.7431	0.987089	0.985833	0.996247	0.899702	0.948405	0.491556	32330.4	32333.2	32334.8	2.78139	4.35979	1.5784
Cambridge	UK	North Europe	20380	10.8433	10.6145	10.5021	0.986094	0.985206	0.997393	0.955706	1.01535	0.411152	34309.9	34305.8	34304.5	-4.05118	-5.3823	-1.33112
Cardiff	UK	North Europe	76023	10.918	10.4806	10.3425	0.981214	0.980761	0.998377	1.10999	1.16218	0.32088	48130.3	48133.6	48133.7	3.24563	3.3479	0.102272
Crawley	UK	North Europe	24064	10.5048	10.6298	10.5947	0.985117	0.983828	0.996605	0.939489	0.975	0.442107	35848.2	35846.6	35848.6	-1.65847	0.379004	2.03747
Coventry	UK	North Europe	66984	10.2676	9.86596	9.93006	0.986539	0.987031	0.995431	0.979163	0.931537	0.52221	46860.3	46865.7	46867.9	5.3497	7.64447	2.29476
Doncaster	UK	North Europe	24608	10.4123	9.63206	9.83224	0.986586	0.987685	0.995198	1.18355	1.01501	0.589078	36304.3	36306.8	36305.3	2.50298	1.01488	-1.4881
Derby	UK	North Europe	48351	10.3454	8.59553	9.74533	0.984854	0.98717	0.994333	1.98316	1.03767	1.29109	43603.1	43605.4	43604.5	2.23083	1.34312	-0.887707
Eastbourne	UK	North Europe	23630	11.1237	10.6843	11.3116	0.982054	0.979196	0.983689	1.07574	1.09288	1.25125	35607.4	35610.8	35611.9	3.3857	4.47576	1.09006
Exeter	UK	North Europe	19489	10.9093	9.90413	10.6674	0.97871	0.983437	0.991577	1.42064	0.907625	0.985047	33599.8	33604.6	33604.6	4.84581	4.79572	-0.0500899
Farnborough/Aldershot	UK	North Europe	33087	10.561	10.5547	10.4165	0.985885	0.984854	0.996801	0.912482	0.956347	0.455739	39450.7	39446.6	39451.7	-4.0987	1.04476	5.14346
Gloucester	UK	North Europe	27033	10.9899	10.3238	10.1794	0.988281	0.987	0.997416	1.06214	1.18151	0.413086	37308.5	37310.4	37308.2	1.89821	-0.236859	-2.13507
Grimsby	UK	North Europe	24803	10.3346	9.99098	10.0634	0.974261	0.985191	0.988719	1.41276	0.921803	1.05588	36229.9	36232	36227.4	2.10443	-2.42283	-4.52727
High Wycombe	UK	North Europe	12728	10.4981	10.3743	10.2669	0.989972	0.988441	0.996862	0.779674	0.857226	0.439065	28900.2	28895.5	28896.8	-4.73007	-3.46618	1.26388
Hastings	UK	North Europe	37625	10.8655	10.7421	10.9481	0.983419	0.984951	0.994445	0.954679	0.879554	0.642259	40998.8	41000.2	40995.7	1.37391	-3.12522	-4.49914
Ipswich	UK	North Europe	31450	10.6383	10.836	10.5945	0.982906	0.987197	0.996766	1.11222	0.891007	0.559733	38965.1	38964.1	38964.5	-0.97022	-0.56652	0.4037
Kingston upon Hull	UK	North Europe	68874	10.5542	10.0014	9.98357	0.984522	0.983782	0.998051	1.10718	1.10605	0.339425	47106.7	47095.8	47102	-10.9375	-4.74915	6.18837
Leicester	UK	North Europe	86424	10.043	9.74357	9.86366	0.985854	0.986935	0.994614	0.952688	0.886885	0.584271	49539.2	49547.4	49540.2	8.23241	0.986631	-7.24578
Lincoln	UK	North Europe	18262	9.94866	10.0676	10.0985	0.987331	0.986608	0.996366	0.861714	0.892239	0.459026	32963.9	32960.3	32962.6	-3.53453	-1.23614	2.29838
London	UK	North Europe	1631133	11.4083	10.6681	10.6986	0.990368	0.98901	0.997017	1.06597	1.07899	0.444101	80479.3	80473.3	80490.9	-6.07202	11.5221	17.5941
Luton	UK	North Europe	45746	10.2031	10.39	10.0516	0.989331	0.988341	0.997001	0.828295	0.855928	0.539438	42935.1	42931.1	42931.4	-4.03034	-3.72981	0.300528
Liverpool	UK	North Europe	214141	10.586	10.4047	10.1482	0.977092	0.987365	0.991732	1.24523	0.939989	0.76396	58665.4	58666.3	58662	0.886577	-3.37964	-4.26622
Maidstone	UK	North Europe	16890	10.6661	10.861	10.5973	0.985473	0.985478	0.996412	0.943931	0.925465	0.535977	31890.4	31892.3	31892.9	1.86716	2.42662	0.559456
Medway Towns	UK	North Europe	42254	11.0647	10.7674	10.4585	0.987205	0.987458	0.996273	0.930383	1.06091	0.560715	41869	41869.2	41868.8	0.182979	-0.196651	-0.37963
Milton Keynes	UK	North Europe	23091	10.3596	10.3065	10.1255	0.989155	0.987601	0.997519	0.799927	0.885313	0.421625	35513.2	35511.9	35513.4	-1.25435	0.282663	1.53701
Manchester	UK	North Europe	510109	10.1293	8.75195	9.33705	0.986566	0.987221	0.995579	1.61261	1.13769	0.762131	67561.7	67587.2	67571.6	25.549	9.99136	-15.5577
Mansfield	UK	North Europe	28115	9.78835	9.34285	9.49109	0.986046	0.987302	0.994054	0.989238	0.892628	0.608791	37480.6	37483	37477.9	2.34649	-2.73476	-5.08125
Northampton	UK	North Europe	38039	10.3796	10.1257	10.0086	0.988485	0.987081	0.997329	0.860863	0.947923	0.413173	41041.3	41042.3	41045.2	1.04186	3.86417	2.82231
Norwich	UK	North Europe	37123	10.3086	10.3922	10.4345	0.950951	0.986302	0.970694	1.85505	0.902283	1.49248	40634.9	40637.5	40629.5	2.69668	-5.3788	-8.07547
Nottingham	UK	North Europe	136290	10.3896	9.21899	9.77612	0.986889	0.987347	0.995323	1.45687	1.04527	0.77339	53979.3	53972.8	53968.5	-6.49717	-10.8001	-4.30291
Newport	UK	North Europe	40521	10.4605	10.7326	10.2326	0.987682	0.98694	0.997668	0.848463	0.851955	0.635695	41476.8	41473.8	41474.4	-3.00591	-2.39619	0.609716
Oxford	UK	North Europe	19289	10.828	10.1832	10.2359	0.988083	0.987073	0.997298	1.06655	1.0593	0.397455	33262.2	33265.5	33265.5	3.29758	3.24944	-0.048137
Paignton/Torquay	UK	North Europe	31006	11.2533	9.84839	11.1559	0.975895	0.979163	0.982986	1.74382	0.962516	1.64129	38929.8	38935.7	38930.1	5.90043	0.292064	-5.60837
Plymouth	UK	North Europe	51032	10.9947	10.5299	10.8969	0.979769	0.980605	0.99374	1.02227	0.903886	0.613051	43947.4	43948.4	43947.8	1.05528	0.467506	-0.587772
Preston	UK	North Europe	45498	10.1304	10.0166	9.55807	0.984207	0.984406	0.9975	0.920774	1.05937	0.576337	42836.2	42833.5	42837.4	-2.74339	1.21285	3.95625
Peterborough	UK	North Europe	27262	10.5382	10.4366	10.4677	0.987548	0.98704	0.997107	0.885667	0.891733	0.421628	37385.1	37392.9	37392.7	7.75685	7.51328	-0.243569
Reading	UK	North Europe	42428	10.9186	10.4692	10.3467	0.987617	0.986281	0.997435	0.959609	1.05993	0.402611	42139.7	42136.3	42135.1	-3.41653	-4.5868	-1.17028
Sheffield	UK	North Europe	128199	9.99523	8.87345	9.18896	0.985934	0.987053	0.995245	1.43485	1.16568	0.61442	53403.1	53388.5	53392.5	-14.5404	-10.5698	3.97066
Slough	UK	North Europe	22037	11.0663	10.6492	10.5989	0.990092	0.988689	0.997459	0.884949	0.947907	0.391164	34955.9	34959.7	34963.5	3.8436	7.58007	3.73646
Sunderland	UK	North Europe	62603	9.75615	9.1617	9.48052	0.983716	0.984445	0.995208	1.05189	0.900655	0.67969	46219.9	46212.5	46210.7	-7.39778	-9.25147	-1.85369
South Hampshire	UK	North Europe	146972	11.4087	10.6825	10.9098	0.986778	0.986521	0.996257	1.11066	0.981098	0.524668	54702.9	54701.5	54699.2	-1.34498	-3.69245	-2.34746
Southend-on-Sea	UK	North Europe	65632	11.2124	10.9555	11.1417	0.988706	0.987682	0.996226	0.891145	0.917563	0.500702	46678.7	46678.8	46677.3	0.0938165	-1.35623	-1.45005
Stoke-on-Trent	UK	North Europe	71454	9.48841	9.51131	9.32159	0.986539	0.986836	0.996058	0.843741	0.852797	0.496723	47654.2	47654.3	47651.1	0.1058	-3.1079	-3.2137
Swindon	UK	North Europe	30211	10.4	10.2676	10.1478	0.988855	0.988204	0.997143	0.814542	0.854062	0.436788	38210.8	38211	38211.8	0.264933	0.971478	0.706545
Swansea	UK	North Europe	43754	11.1589	11.3052	10.5657	0.95635	0.985397	0.978193	1.54153	1.00831	1.32605	42438.1	42442.4	42436.9	4.32781	-1.19312	-5.52093
Thanet	UK	North Europe	26455	11.2595	11.3319	11.1354	0.969672	0.987789	0.98478	1.39268	0.837536	0.986339	36800.7	36799.6	36796.8	-1.06348	-3.88466	-2.82119
Telford	UK	North Europe	15787	9.85861	9.92117	9.72981	0.98591	0.986321	0.996207	0.881792	0.873825	0.520282	31128.6	31130.4	31129.9	1.77322	1.27907	-0.494151
Teesside	UK	North Europe	78525	9.8895	9.25901	9.6154	0.986224	0.98581	0.994831	1.0429	0.896931	0.651627	48447.2	48445.7	48442.5	-1.49727	-4.69728	-3.20002
Tyneside	UK	North Europe	176326	9.72781	9.1617	9.48923	0.984773	0.985436	0.996505	1.0399	0.851114	0.57336	56233	56222.4	56227.2	-10.6243	-5.83438	4.78996
Wigan	UK	North Europe	26328	10.0909	10.0166	9.53384	0.986298	0.987549	0.996096	0.875548	0.971723	0.678971	36978.7	36978.9	36979.2	0.208963	0.553633	0.34467
Worcester	UK	North Europe	16157	10.7285	10.3017	10.174	0.986149	0.985125	0.997407	1.00046	1.08251	0.405994	31331.6	31333.3	31331.9	1.68231	0.325299	-1.35701
Warrington	UK	North Europe	28998	10.4899	9.37984	9.67922	0.985936	0.987416	0.995301	1.42327	1.15558	0.579208	38016.2	38021	38021.6	4.85496	5.45181	0.596846
West Midlands	UK	North Europe	546051	10.139	9.88333	9.66511	0.986867	0.987341	0.995708	0.90355	0.968614	0.545795	68650.2	68649.1	68631.8	-1.16717	-18.4285	-17.2613
West Yorkshire	UK	North Europe	313473	9.80142	8.87345	9.40116	0.988354	0.987377	0.99642	1.22037	0.910831	0.690724	62635.5	62631.5	62632.8	-3.93548	-2.64858	1.28691
York	UK	North Europe	25755	10.1595	9.66907	9.47353	0.986317	0.98522	0.997426	1.00967	1.14431	0.420587	36575.9	36573.4	36574.7	-2.48883	-1.1672	1.32163
Montevideo	Uruguay	South America	153554	18.6348	16.8911	16.9391	0.949799	0.963043	0.99366	2.56897	2.32446	0.608963	12917.6	12973.7	12958.9	56.0981	41.2993	-14.7988
Augusta	USA	North America	37045	17.8868	17.7946	17.613	0.990781	0.986879	0.995654	1.06697	1.30394	0.757672	34633	34634.6	34635.8	1.60449	2.81173	1.20724
Akron	USA	North America	107392	10.2003	10.4769	10.1448	0.997124	0.994722	0.996892	0.811468	1.03826	0.863103	43589.2	43587.2	43583.9	-2.05094	-5.27069	-3.21975
Albany	USA	North America	60178	9.28485	9.33288	9.01914	0.996849	0.992714	0.996726	0.850156	1.27983	0.88885	39152.1	39153.7	39151.9	1.6256	-0.185851	-1.81145
Albuquerque	USA	North America	73279	14.0898	12.9834	13.5248	0.993333	0.989067	0.995959	1.56089	1.50227	0.994649	40318.2	40313.8	40317.9	-4.34828	-0.249598	4.09868
Allentown	USA	North America	61366	11.2085	11.5334	10.6938	0.99577	0.99264	0.996936	0.95809	1.29032	1.13717	39109.9	39111.7	39106	1.81474	-3.87522	-5.68997
Anchorage	USA	North America	16914	3.26353	2.34992	1.52282	0.987335	0.984334	0.997116	1.96938	2.49514	1.14842	27569.1	27571.8	27569	2.70345	-0.157075	-2.86052
Anaheim	USA	North America	320343	18.8455	16.951	16.8788	0.941251	0.930523	0.984959	2.54656	2.58228	1.37667	52586.4	52572.3	52569.2	-14.1747	-17.2276	-3.05294
AnnArbor	USA	North America	33609	9.65368	9.333	9.25966	0.995501	0.994823	0.995898	1.03379	1.14966	0.967708	34199.9	34197.6	34199.1	-2.30937	-0.792991	1.51638
Annandale	USA	North America	71093	14.1453	13.7657	13.4129	0.991256	0.987574	0.996677	1.29796	1.64813	0.842982	40113.9	40120.4	40119.5	6.44222	5.55332	-0.888902
Austin	USA	North America	69427	20.346	19.6484	19.9737	0.993788	0.988496	0.994086	1.11879	1.21745	0.911184	39936.7	39941.5	39943.5	4.78733	6.80751	2.02019
Atlantic City	USA	North America	49410	12.3736	13.381	13.0298	0.994133	0.98816	0.996233	1.43723	1.62293	0.881036	37205.9	37207.1	37201.8	1.25995	-4.06858	-5.32852
Atlanta	USA	North America	310249	16.3231	16.2339	16.2395	0.99467	0.989507	0.995038	0.836961	1.17005	0.800259	52147.6	52150.1	52165.6	2.45305	17.9822	15.5292
Atzec	USA	North America	7459	11.2981	10.7783	10.2256	0.990364	0.985418	0.997307	1.52733	2.15034	0.991464	16069.8	16068.2	16068.5	-1.58966	-1.34743	0.242225
bath	USA	North America	13934	8.99339	16.4259	16.613	0.916162	0.914419	0.996747	8.49297	8.7041	0.717707	20239.4	20246.9	20248	7.44624	8.6122	1.16596
Buffalo	USA	North America	212201	9.08126	9.35434	9.24576	0.991686	0.990691	0.998248	1.3229	1.42224	0.638802	49275	49267.9	49270.2	-7.06529	-4.77907	2.28622
Bakersfield	USA	North America	88852	18.3613	17.5124	18.1031	0.984785	0.981999	0.996029	1.68001	1.50596	0.980356	42193.3	42186.2	42188.5	-7.03866	-4.79319	2.24547
boulder	USA	North America	24614	11.9376	6.53578	5.75102	0.970592	0.95301	0.992783	5.93438	6.89319	1.46068	31232.8	31226.7	31227.4	-6.07631	-5.40739	0.668919
Baltimore	USA	North America	319591	13.6929	12.823	12.6944	0.994931	0.990934	0.995905	1.28887	1.61657	0.86196	52581.3	52560	52559.6	-21.2503	-21.7124	-0.462078
Bangor	USA	North America	26523	7.21963	6.94732	6.89116	0.996845	0.994207	0.997602	0.885843	1.20386	0.777278	32103.8	32099	32104	-4.81656	0.256856	5.07341
Boise	USA	North America	21174	11.0121	11.5473	10.1441	0.994896	0.988396	0.995794	1.13435	1.75866	1.69422	24001.2	24001.6	24000.1	0.375185	-1.07457	-1.44975
bergen	USA	North America	239023	12.3672	11.173	10.98	0.992225	0.988389	0.997175	1.69699	2.02372	0.750729	50397.2	50393.2	50387.4	-3.97482	-9.82788	-5.85306
Burlington	USA	North America	17292	7.96654	9.95087	9.66828	0.972819	0.969275	0.996126	3.37796	3.36972	0.91586	28273.3	28275.3	28272.6	2.04275	-0.689469	-2.73222
Birmingham	USA	North America	171109	17.1172	17.091	16.8111	0.995485	0.989603	0.995406	0.781548	1.2227	0.82962	47635.2	47636.8	47641.5	1.59239	6.30126	4.70887
Barnstable	USA	North America	51337	10.6078	9.82382	10.287	0.978623	0.986333	0.997097	2.22004	1.61218	0.870731	37615.5	37621.6	37623.3	6.09505	7.79173	1.69668
Brownsville	USA	North America	36059	23.1358	23.6363	23.4929	0.991895	0.982691	0.990253	0.894028	1.3043	1.14147	34705.8	34707.2	34713.3	1.4041	7.53459	6.13049
Boston	USA	North America	475683	10.7713	10.0981	9.7724	0.994306	0.991164	0.995879	1.27464	1.67232	0.94396	56092.7	56058.7	56066.5	-33.9476	-26.2096	7.73793
BatonRouge	USA	North America	62561	19.6643	19.4926	19.6197	0.993946	0.988654	0.994253	0.815261	1.08666	0.818126	39244.8	39239.4	39234.9	-5.47872	-9.92437	-4.44565
CedarRapids	USA	North America	28150	9.37484	9.19988	9.46082	0.997069	0.994246	0.997522	0.914153	1.25088	0.858332	32499.6	32502	32504.2	2.32954	4.6134	2.28386
Chicago	USA	North America	1115158	11.3138	10.1562	10.1772	0.977696	0.985781	0.995311	2.51708	2.14625	1.06028	63455.2	63418.8	63372.1	-36.4136	-83.1376	-46.724
Charlotte	USA	North America	82255	16.1237	15.6726	15.6538	0.994608	0.989369	0.995417	1.00988	1.31226	0.815842	41457.3	41459.8	41462.3	2.43957	5.0104	2.57083
CharlestSC	USA	North America	49824	18.7091	18.2321	19.1071	0.996226	0.988553	0.990397	0.800113	1.27519	1.4544	37185.1	37184.2	37183.5	-0.984599	-1.69128	-0.706684
chatta	USA	North America	60219	15.8182	14.7529	15.1264	0.99355	0.991266	0.995414	1.44065	1.32161	0.891515	38862.6	38864.1	38857.4	1.5417	-5.15336	-6.69506
charlestWV	USA	North America	49105	12.9928	13.1495	12.7868	0.995774	0.990626	0.99673	0.855451	1.26669	0.827554	37200.2	37197.2	37193.6	-3.02792	-6.65133	-3.62341
Columbus	USA	North America	159353	11.7886	11.0357	11.2371	0.997577	0.995455	0.996912	1.03235	1.11124	0.82124	47297.5	47304.2	47308.5	6.69562	10.9989	4.30324
Colorado Spri	USA	North America	51338	9.43741	5.73304	7.22054	0.982675	0.969167	0.990594	4.0925	3.25388	2.06774	37292.3	37290	37295.5	-2.30987	3.16658	5.47645
Cleveland	USA	North America	404057	11.2243	10.5117	10.3597	0.973825	0.990169	0.985907	2.48021	1.66313	1.76016	54374.6	54414.4	54382.6	39.8121	8.00693	-31.8051
Cincinnati	USA	North America	171958	12.6902	12.7242	12.3837	0.995139	0.993971	0.997141	0.983298	1.13122	0.819218	47439.3	47437.8	47436.9	-1.42676	-2.39853	-0.971777
Canton	USA	North America	77288	10.0794	10.4769	10.1807	0.998006	0.995689	0.996489	0.750585	0.940625	0.891406	41075.8	41073.2	41073.4	-2.5897	-2.38965	0.200049
Columbia	USA	North America	75994	17.6205	17.4555	17.3748	0.993991	0.990344	0.996753	0.907865	1.1527	0.6462	40874.5	40874.9	40874.3	0.437232	-0.203568	-0.6408
carlisle	USA	North America	38208	12.384	11.115	11.2543	0.988915	0.986943	0.996806	1.93222	1.94489	0.795803	35073.2	35072.4	35074	-0.812549	0.813208	1.62576
corpus christ	USA	North America	45983	22.0513	22.4536	22.1216	0.993924	0.988948	0.994228	0.819075	0.996511	0.885905	36552.4	36557.7	36559.4	5.23602	6.96755	1.73153
davis	USA	North America	17954	10.6161	10.1225	8.9115	0.991639	0.985943	0.995599	1.42353	2.43639	1.55592	28204.4	28208.7	28206.5	4.31694	2.15805	-2.15889
Dallas	USA	North America	260718	19.5406	18.6088	18.8781	0.9949	0.989579	0.996715	1.29871	1.44991	0.755415	51124.8	51122.5	51133.8	-2.36642	8.98902	11.3554
Denver	USA	North America	182600	10.4215	9.28864	8.23113	0.987661	0.973791	0.990467	1.90621	3.17236	1.75994	48046.9	48053.2	48053.8	6.35051	6.90146	0.550951
Dodge	USA	North America	11259	8.55892	8.40532	8.15656	0.996931	0.994267	0.997437	0.904452	1.33003	0.880206	19096.4	19087.7	19090.3	-8.66887	-6.02452	2.64435
Dover	USA	North America	19772	13.1948	13.52	13.4147	0.99346	0.994235	0.995535	1.12019	1.02277	0.926159	29452.5	29452	29450.4	-0.585224	-2.13976	-1.55454
Durham	USA	North America	32269	15.5016	15.6412	15.3241	0.996113	0.991439	0.996193	0.7603	1.13572	0.817846	33617.2	33622.2	33623.5	4.982	6.30125	1.31924
DesMoines	USA	North America	54488	10.3847	10.0046	10.1641	0.997645	0.994863	0.997528	0.882645	1.1894	0.830438	37990.2	37988.6	37993.6	-1.52015	3.45789	4.97804
Detroit	USA	North America	729077	10.5708	9.82001	9.79582	0.997431	0.994256	0.997216	1.05947	1.38359	0.815103	59451.2	59458.9	59495.6	7.78453	44.4846	36.7001
Davenport	USA	North America	55256	10.1953	9.97435	10.3808	0.996289	0.994144	0.997458	1.01138	1.2348	0.90808	38116.9	38118.1	38119.1	1.2157	2.28908	1.07338
Daytona Beach	USA	North America	107272	21.4462	22.1063	21.8811	0.986868	0.985024	0.996631	1.20118	1.10287	0.472528	43577.2	43582.4	43582.3	5.17491	5.05536	-0.119552
Dayton	USA	North America	108776	11.6408	11.1372	11.3914	0.995684	0.993861	0.996899	1.07498	1.14924	0.845718	43848.4	43853.2	43855.1	4.84554	6.74503	1.89949
El centro	USA	North America	16009	23.303	24.0598	23.1334	0.987083	0.986756	0.996956	1.54904	1.34754	1.13727	27081.3	27079.6	27078.3	-1.70352	-3.00127	-1.29775
Elkhart	USA	North America	26370	11.6302	10.0659	9.83115	0.991731	0.986984	0.995584	2.13689	2.51018	1.03573	31857.1	31856.1	31854	-1.00283	-3.16772	-2.16489
ElPaso	USA	North America	73269	18.3526	17.8258	17.6322	0.992325	0.984702	0.995471	1.17623	1.65104	0.830323	40788.1	40793	40790	4.89327	1.93058	-2.96269
Elizabeth	USA	North America	97434	13.0083	11.9359	11.5025	0.996898	0.992838	0.997069	1.31751	1.89859	0.855006	42734.6	42743	42746.8	8.43855	12.2184	3.77984
Erie	USA	North America	54723	10.1334	9.88237	9.27565	0.97782	0.991233	0.992935	2.13697	1.5861	1.3468	38270.4	38278.5	38273.6	8.10767	3.19373	-4.91395
Essex	USA	North America	131712	10.3348	11.9359	11.2126	0.970862	0.96752	0.997849	2.80032	2.5861	0.959358	45418.5	45433.2	45440	14.6767	21.5287	6.85201
Eugene	USA	North America	52763	11.4455	11.1573	10.9287	0.989641	0.980917	0.993454	0.926523	1.31706	0.749566	37724	37728.1	37720.6	4.11986	-3.33855	-7.45841
Evansville	USA	North America	37519	13.7109	14.2062	14.0962	0.996789	0.993807	0.997552	0.938026	1.16977	0.704102	34973.3	34975.7	34977.2	2.38529	3.88523	1.49994
Everett	USA	North America	68148	11.4085	10.5651	9.81405	0.963899	0.960731	0.992552	1.89026	2.27475	1.41093	39880.2	39863	39873.9	-17.167	-6.33145	10.8356
Fargo	USA	North America	14213	5.94626	5.83529	5.97154	0.997827	0.994785	0.997734	0.895917	1.35904	0.905468	26492.3	26493.4	26491.4	1.09491	-0.908053	-2.00297
flint	USA	North America	75484	9.04376	9.15004	8.95825	0.997848	0.995365	0.996528	0.694435	1.07265	0.968065	40588.5	40588.6	40593	0.0837881	4.46961	4.38582
Fresno	USA	North America	104033	17.8101	18.1212	17.8095	0.98768	0.985094	0.995594	1.33793	1.35402	0.85278	43403.7	43416.5	43414	12.8167	10.356	-2.46064
ftlaud	USA	North America	308032	24.9244	24.1436	24.0953	0.976806	0.970397	0.990942	1.14851	1.33875	0.694887	52322.2	52324.4	52334.2	2.1866	12.0462	9.85963
ftmyers	USA	North America	88850	23.3978	23.0884	23.1536	0.981795	0.979629	0.993117	0.962807	0.928529	0.731587	41920.7	41914.7	41919.8	-5.9578	-0.864208	5.09359
ftpierce	USA	North America	67004	22.9239	23.1934	23.0361	0.979821	0.97314	0.995127	0.969248	1.14918	0.56631	39662.1	39660.1	39664.4	-1.92718	2.35012	4.27731
ftworth	USA	North America	172892	18.9105	18.4073	18.7707	0.99573	0.990483	0.995778	0.977046	1.25532	0.885619	47644.5	47643.7	47645.4	-0.762965	0.881766	1.64473
Ft Wayne	USA	North America	50899	10.3702	10.485	10.2336	0.994961	0.994801	0.9973	1.06525	1.08756	0.816736	37590.8	37593.9	37599	3.13271	8.20927	5.07656
Fayetville	USA	North America	34790	17.0501	16.3835	16.4422	0.992774	0.989432	0.996481	1.21266	1.37377	0.721911	34109.6	34106.4	34103.4	-3.24681	-6.17247	-2.92565
Gary	USA	North America	90669	11.6516	10.4312	10.4613	0.980015	0.987063	0.994899	2.48281	2.09925	1.09701	42219.5	42226.6	42228.6	7.04418	9.06233	2.01815
green bay	USA	North America	29883	7.55188	7.68415	7.67728	0.997093	0.994797	0.997701	0.876516	1.27161	0.862391	33181.1	33174.5	33176.5	-6.59731	-4.58509	2.01222
greensburg	USA	North America	86732	12.4221	11.0816	10.3257	0.989995	0.985764	0.996637	2.01225	2.71508	1.09113	41543.4	41544.3	41547.2	0.907784	3.81441	2.90663
Grand heaven	USA	North America	26506	9.13814	9.21672	9.22268	0.957167	0.989386	0.982872	2.90011	1.52513	1.91599	31866.1	31861.6	31857.3	-4.48946	-8.8089	-4.31944
Grand Junctio	USA	North America	13335	11.7245	8.9646	9.95802	0.989848	0.983697	0.995861	3.1748	2.62743	1.46351	19888.1	19884.9	19884.5	-3.21685	-3.5764	-0.35955
GrandRapids	USA	North America	78804	9.15654	9.28379	9.10752	0.997355	0.994834	0.997256	0.773794	1.08832	0.856311	41020.2	41019.7	41020.6	-0.526214	0.374149	0.900364
Greensb	USA	North America	65906	14.7715	14.9915	14.48	0.995989	0.991411	0.996302	0.805783	1.1712	0.903556	39861.1	39857.9	39853.3	-3.18933	-7.76984	-4.5805
greenv	USA	North America	58344	17.1885	14.3036	15.2376	0.981986	0.976918	0.993523	3.3003	2.64068	1.32745	38670.8	38671	38674.7	0.205931	3.92289	3.71696
Gasinesville	USA	North America	27589	20.1418	20.3632	20.5853	0.993283	0.988521	0.995425	0.752615	1.05007	0.718039	32085.1	32079.7	32079.4	-5.46856	-5.7476	-0.27904
Gettysburg	USA	North America	10597	12.8334	11.5047	12.1212	0.982625	0.979431	0.996391	2.27916	2.13337	1.03658	18460.9	18461.4	18461.4	0.469158	0.536274	0.0671163
Hicory	USA	North America	23177	14.965	14.6856	14.6639	0.992337	0.988224	0.996786	1.08112	1.32423	0.676392	30578.7	30571.6	30572.8	-7.03985	-5.9042	1.13565
Holland	USA	North America	10159	9.29505	9.54557	9.45285	0.970296	0.988961	0.992454	2.44658	1.52695	1.25868	18254.2	18261.3	18257.9	7.0897	3.66784	-3.42186
honolulu	USA	North America	75775	24.9771	23.1621	23.5218	0.940859	0.920134	0.985852	1.94896	1.68909	0.486622	31503.2	31482.8	31490.5	-20.3919	-12.7298	7.66206
Harrisburg	USA	North America	49992	12.384	11.9071	11.3445	0.990622	0.987183	0.997325	1.4249	1.8798	0.906939	37042.6	37044.9	37043.8	2.23846	1.21323	-1.02523
Hartford	USA	North America	159050	11.3003	9.13106	9.97766	0.992657	0.989886	0.994754	2.4794	1.92267	1.32028	47176.9	47166.9	47175.1	-9.91282	-1.73563	8.1772
Houston	USA	North America	366340	20.9857	20.6109	20.4861	0.993846	0.989566	0.996254	0.886467	1.1122	0.629694	53649.2	53650	53652.7	0.748206	3.50593	2.75773
Indianapolis	USA	North America	149459	11.8184	11.3656	11.5723	0.997535	0.995945	0.996805	0.864165	0.962082	0.860949	46188.6	46193.5	46192.7	4.85842	4.06436	-0.794059
Iowa city	USA	North America	6600	9.84041	9.62857	9.95912	0.996507	0.993115	0.996727	0.988261	1.34198	0.990124	15503.4	15498.3	15498.4	-5.14912	-5.06564	0.0834832
Jacksonville	USA	North America	124017	21.203	19.973	20.501	0.987821	0.984417	0.993258	1.59061	1.32293	0.986841	44860.6	44859.2	44856.5	-1.39777	-4.12609	-2.72832
Jersy city	USA	North America	103084	10.1598	12.2626	11.5827	0.975123	0.97505	0.996673	3.03833	2.63113	1.03189	43028.5	43018.1	43014.4	-10.4236	-14.1055	-3.6819
Klamath	USA	North America	8149	8.46138	7.55445	8.72576	0.980308	0.971581	0.991985	1.88281	2.08274	1.73598	16060.1	16048.9	16052.1	-11.2883	-8.02832	3.26001
Kalamazoo	USA	North America	35666	10.401	9.33896	9.21844	0.992426	0.989374	0.997033	1.71811	1.96066	0.823051	34110.3	34105.1	34104.1	-5.17136	-6.16947	-0.998111
kenosha	USA	North America	23194	9.73523	9.44419	9.34239	0.913301	0.92052	0.99884	4.41582	4.25449	0.529255	30904.1	30895.4	30894.5	-8.6232	-9.60381	-0.980612
Kansas	USA	North America	218933	13.805	12.8947	12.9113	0.996366	0.993391	0.997436	1.29708	1.52444	0.769657	49421.4	49416.8	49420.2	-4.67945	-1.22745	3.452
Knoxville	USA	North America	80418	14.8627	14.656	14.0103	0.995362	0.992264	0.996329	0.86814	1.3873	0.984134	41232.5	41236.2	41240.6	3.67086	8.12	4.44914
LafayetteIN	USA	North America	19492	11.3648	11.2447	11.1554	0.997268	0.994984	0.99764	0.78814	1.07412	0.729385	29035.5	29039.6	29039.3	4.14541	3.78985	-0.355562
lafayetteLA	USA	North America	24508	19.9852	19.6563	20.0004	0.994438	0.990276	0.995602	0.830873	0.990521	0.803924	31054	31053.2	31055.3	-0.76657	1.30546	2.07203
Lake charles	USA	North America	31479	21.155	19.6304	19.9937	0.969264	0.960823	0.994123	2.36529	2.34584	0.870984	33361	33363.6	33364.2	2.6142	3.18223	0.568031
lakeland	USA	North America	95395	23.5779	21.8683	21.9712	0.973959	0.96794	0.99417	2.10402	2.06606	0.711453	42542.1	42544.5	42542.6	2.41733	0.544949	-1.87238
lancast	USA	North America	80724	12.2276	11.906	11.88	0.993162	0.990959	0.99701	1.18713	1.3601	0.753175	40937.6	40943.4	40941.6	5.7695	4.04089	-1.72862
lansing	USA	North America	37393	8.91141	9.2677	9.1163	0.997583	0.994806	0.996833	0.809286	1.12377	0.898109	34933.9	34934.1	34934.4	0.157203	0.45835	0.301147
Logan	USA	North America	4959	8.86069	10.0693	9.95124	0.796419	0.798399	0.994576	7.00942	6.93191	1.09675	12383	12398.1	12396	15.0905	13.006	-2.08455
louisv	USA	North America	139347	14.275	13.5062	13.2747	0.997921	0.993878	0.997094	0.995772	1.47512	0.776909	45861.1	45857.6	45861	-3.54483	-0.0729372	3.47189
LaPorte	USA	North America	20183	10.1372	10.4359	10.1063	0.980467	0.993529	0.989258	2.09341	1.19714	1.57423	29755.3	29755.6	29755.7	0.302457	0.371057	0.0685999
LosAngeles	USA	North America	1239036	17.8049	16.8254	16.8331	0.884054	0.854423	0.993066	2.14445	2.81736	0.990983	64291.4	64127.5	64103.8	-163.845	-187.509	-23.6648
lasvegas	USA	North America	182220	20.5022	15.5874	19.3134	0.987389	0.989303	0.994407	5.16987	1.84293	3.89937	47305.3	47304.3	47305.3	-0.949846	0.0761103	1.02596
LittleRock	USA	North America	63901	16.9024	16.6616	16.9526	0.99648	0.993217	0.996209	0.804586	1.05001	0.846054	39607.7	39610.3	39613.7	2.60583	6.09009	3.48427
Macon	USA	North America	33043	17.8996	17.4907	17.9751	0.994689	0.991015	0.994379	0.897861	1.0417	0.951044	34055.5	34042.7	34049.5	-12.7427	-6.02738	6.71536
mcallen	USA	North America	49998	23.6314	23.6892	23.7298	0.987798	0.981788	0.994928	0.969197	1.20366	0.73141	37084	37064.3	37075.6	-19.6693	-8.44483	11.2245
middles	USA	North America	110324	12.551	12.0164	11.5893	0.986455	0.983252	0.997451	1.69284	2.02582	0.812518	43918.1	43904.6	43907.7	-13.4878	-10.3772	3.11065
Middletown	USA	North America	49618	12.4184	8.84014	9.88395	0.924054	0.920359	0.994446	5.25501	4.67941	1.47804	37167.3	37169.7	37167.1	2.38041	-0.224748	-2.60515
Medford	USA	North America	33409	12.6555	11.4128	10.6043	0.988514	0.976387	0.991415	1.80735	2.63923	1.32789	33970.7	33970.9	33971.6	0.173033	0.905671	0.732638
MadisonIL	USA	North America	48230	14.5338	8.81927	8.48453	0.955347	0.954496	0.997377	6.60816	6.95966	0.918793	37135.3	37143.8	37142.7	8.4651	7.34531	-1.11979
Modesto	USA	North America	63591	17.9682	16.2544	16.9006	0.973387	0.969858	0.988799	2.75565	2.18354	1.40109	39303.7	39306.7	39308.4	3.00015	4.69218	1.69203
madisonWI	USA	North America	48763	8.60281	8.81927	8.48453	0.99779	0.995386	0.997377	0.77782	1.11613	0.918793	36992.5	36991.4	36992.2	-1.17246	-0.331575	0.840884
Miami	USA	North America	372130	24.7439	24.0918	24.3451	0.988177	0.980841	0.98455	0.877754	0.987626	0.906461	53937	53926.2	53926.1	-10.7802	-10.8549	-0.074734
melbourn	USA	North America	88449	22.7564	22.6854	22.7341	0.980101	0.978725	0.997081	1.12234	1.14644	0.327747	42034.8	42037.9	42036.3	3.12008	1.47833	-1.64175
milwauke	USA	North America	232056	9.15994	9.00129	8.87637	0.981646	0.979357	0.998804	2.06015	2.22515	0.563905	49975	49957.4	49965.5	-17.6103	-9.48818	8.12216
memphis	USA	North America	152003	17.1849	16.4897	16.3573	0.996785	0.992202	0.996088	1.01064	1.40979	0.817832	46677.7	46675.4	46680	-2.29411	2.34582	4.63993
monmouth	USA	North America	235036	13.2797	12.8293	12.6339	0.973212	0.96886	0.996281	2.29898	2.51609	0.825008	49998.4	50005.3	50003.2	6.8933	4.81797	-2.07533
minneap	USA	North America	241475	8.11782	7.52316	7.63368	0.998363	0.996397	0.997986	0.922549	1.15891	0.796266	50303.5	50298.5	50300.9	-4.99377	-2.64959	2.34418
Montgomery	USA	North America	40166	19.6359	17.6655	18.2524	0.987688	0.980749	0.993238	2.32228	2.0672	1.07774	35542.5	35547.4	35543.7	4.95021	1.19339	-3.75682
Mobile	USA	North America	72746	20.2475	19.2737	19.8034	0.979263	0.976415	0.993964	1.7485	1.62695	1.0146	40399.1	40387.9	40392.4	-11.1762	-6.75134	4.4249
Monroe	USA	North America	26416	18.4197	18.4334	18.6552	0.994507	0.989515	0.995697	0.877628	1.20637	0.804939	31849.2	31848.8	31848	-0.368129	-1.15249	-0.78436
mercer	USA	North America	27870	9.43414	9.97748	9.37831	0.99107	0.987397	0.996861	1.46274	1.5992	0.983952	32462.8	32453.5	32453.4	-9.26412	-9.35656	-0.0924455
marlboro	USA	North America	81024	13.4556	14.1515	13.6565	0.994419	0.989801	0.997376	1.20074	1.33482	0.828144	41168.6	41160.5	41155.9	-8.11514	-12.7126	-4.59741
Muskegon	USA	North America	30902	9.13814	8.96798	9.10371	0.97545	0.990737	0.991141	2.19785	1.46624	1.46978	33306.3	33308.4	33306.7	2.12848	0.461383	-1.6671
Muncie	USA	North America	23145	11.6149	11.0972	10.7881	0.991494	0.987588	0.997903	1.47311	1.85568	0.739911	22015.4	22018.9	22023.6	3.41799	8.19426	4.77627
Myrtle Beach	USA	North America	30268	17.8051	17.9717	18.2355	0.992543	0.988488	0.997226	0.982858	1.31808	0.640229	32573.6	32574	32572.5	0.389575	-1.05675	-1.44632
Nampa	USA	North America	6199	10.4536	11.5216	11.2904	0.993165	0.987673	0.995788	1.63091	1.81722	0.947332	11265.8	11261.2	11256.6	-4.63639	-9.217	-4.58061
Nashua	USA	North America	51115	10.9074	9.50852	9.04003	0.987393	0.983478	0.997392	2.1811	2.65684	0.886286	37719.9	37718.2	37716.5	-1.7437	-3.39804	-1.65434
nassau	USA	North America	460192	12.0732	12.1911	11.4314	0.990998	0.987549	0.997232	1.24266	1.59956	1.05424	55607.9	55581.6	55594	-26.2723	-13.9589	12.3133
Niles	USA	North America	30355	10.1285	10.2402	9.95523	0.989101	0.989617	0.99521	1.53214	1.52019	1.11641	33254.6	33253.2	33247.6	-1.43421	-7.00989	-5.57569
Norfolk	USA	North America	187233	15.8958	15.6465	15.4415	0.994795	0.994	0.997676	0.906601	1.03957	0.603613	48222	48221.2	48222.3	-0.834071	0.291095	1.12517
nashv	USA	North America	97358	15.5397	15.1919	15.0022	0.997012	0.993564	0.995981	0.789808	1.16976	0.843665	42963.2	42965.2	42966.1	1.95981	2.89723	0.937424
newburgh	USA	North America	49890	10.4228	10.297	9.84641	0.994018	0.990434	0.996573	1.08295	1.47443	0.930892	37122.3	37117.7	37119	-4.63442	-3.33036	1.30406
newhaven	USA	North America	157415	11.9438	11.1626	10.9689	0.989096	0.98642	0.998151	1.57361	1.81064	0.616247	46914.6	46902.8	46903.9	-11.7483	-10.7193	1.02898
newlond	USA	North America	40419	11.2547	10.9518	10.6396	0.97913	0.984925	0.992289	1.88867	1.68032	1.44267	35162.8	35162.1	35166.2	-0.682293	3.3685	4.0508
NewOrleans	USA	North America	180613	21.4334	20.6358	20.6486	0.988608	0.985738	0.998209	1.33558	1.42983	0.388629	47988.2	47986.9	47986.7	-1.3183	-1.57147	-0.253167
newark	USA	North America	220980	13.0083	11.9359	11.5025	0.996898	0.992838	0.997069	1.31751	1.89859	0.855006	49505.9	49514.6	49515.7	8.69013	9.72965	1.03952
NewYork	USA	North America	1367085	10.1385	12.2626	11.5827	0.975544	0.975499	0.996673	3.04098	2.62775	1.03189	65378.2	65007.3	65014	-370.921	-364.197	6.72365
ocala	USA	North America	58345	20.4587	20.8542	20.961	0.979842	0.975827	0.99513	1.27405	1.43977	0.642626	38288.8	38291.7	38292.1	2.96103	3.37487	0.413843
Oklahoma	USA	North America	118753	15.8743	15.9871	16.1414	0.995257	0.990046	0.996204	0.988527	1.41744	0.918922	44363.1	44365.1	44370.1	1.93833	7.01756	5.07923
Oakland	USA	North America	325028	14.1058	13.7642	13.655	0.946226	0.934138	0.975343	1.16672	1.71544	1.20453	52663	52659	52652.9	-4.0127	-10.1664	-6.15366
Omaha	USA	North America	71558	10.7119	10.8022	10.6496	0.997334	0.994322	0.997434	0.840511	1.22501	0.837412	40419.1	40425.2	40426.5	6.1266	7.34612	1.21952
Orlando	USA	North America	157019	22.3426	21.7524	21.9252	0.989215	0.98439	0.995181	0.989119	0.995111	0.629418	46677.2	46681.3	46684.3	4.08732	7.03138	2.94406
Ottawa	USA	North America	25070	10.1165	10.6518	10.4722	0.994437	0.991789	0.997722	1.27844	1.45198	0.757156	30808.7	30811.3	30812.1	2.59243	3.37557	0.783146
philly	USA	North America	911888	12.799	12.0032	12.3178	0.995414	0.992715	0.995939	1.21235	1.24756	0.916161	61445.8	61405.5	61418.9	-40.2897	-26.9418	13.3479
Phoenix	USA	North America	386802	23.899	22.8572	22.4324	0.993243	0.990543	0.998137	1.49461	1.98961	0.738549	53964.7	53963.5	53966	-1.23483	1.27717	2.512
Palmbeach	USA	North America	233887	24.0294	23.7942	23.4118	0.98439	0.978472	0.993799	0.759316	1.09169	0.646723	49868	49865.9	49859.4	-2.04631	-8.55221	-6.5059
Plymouth	USA	North America	77610	10.2639	9.37709	9.3702	0.897412	0.906993	0.997278	4.65494	4.56389	0.811047	40654.8	40669	40670.5	14.2637	15.7286	1.46484
Pensacola	USA	North America	50546	20.0723	19.0696	19.9923	0.992804	0.991051	0.992734	1.30843	1.00123	1.32911	37435.1	37436.1	37434.5	1.00394	-0.59855	-1.60249
PortlandOR	USA	North America	210301	12.2577	11.3963	11.1306	0.990386	0.987426	0.9945	1.22524	1.52739	0.764619	49288.2	49296.2	49283.5	8.05811	-4.72965	-12.7878
Provo	USA	North America	27214	10.6563	8.45954	8.97115	0.977403	0.971936	0.996846	3.14395	3.0958	1.04029	20243.3	20238.9	20241.2	-4.4776	-2.14665	2.33095
PortArthur	USA	North America	50969	20.3444	20.3195	20.6291	0.996142	0.988226	0.993732	0.6077	1.1078	0.84296	37506.7	37502.1	37497.6	-4.62636	-9.14832	-4.52195
Portage	USA	North America	20147	11.6516	11.3969	11.1314	0.747777	0.757184	0.994502	7.25308	7.11906	0.764455	29585.5	29586.9	29589.3	1.364	3.85456	2.49056
portlme	USA	North America	46217	8.18426	7.77707	8.17978	0.996085	0.99253	0.995156	1.08084	1.19904	1.28211	36728.4	36735	36739.6	6.65756	11.2727	4.61513
Providence	USA	North America	254651	10.8663	10.3099	10.2948	0.99612	0.99387	0.9956	1.02615	1.202	0.892587	50667.1	50646.4	50652.5	-20.7836	-14.6221	6.16158
pittsb	USA	North America	317935	11.3085	10.9473	10.6489	0.995564	0.991037	0.996238	1.02455	1.47931	0.888452	52612.9	52625.1	52630.4	12.1962	17.4793	5.28314
Richmond	USA	North America	116646	14.7434	14.6619	14.5238	0.996334	0.993311	0.995533	0.771289	1.05518	0.857939	44641.2	44638.1	44643.8	-3.04018	2.60994	5.65012
rochest	USA	North America	127040	9.16801	9.15368	9.10514	0.989343	0.99483	0.994224	1.4938	1.04483	1.18596	45024.6	45029.3	45027.2	4.67265	2.60803	-2.06461
Rockville	USA	North America	92381	14.3728	13.3548	12.7793	0.996577	0.994753	0.996851	1.28948	1.87137	0.948156	42482.1	42483.3	42482.7	1.24678	0.650653	-0.596131
reading	USA	North America	72337	12.2307	11.9119	10.9715	0.99223	0.98838	0.997027	1.26099	1.95365	1.20577	40369.2	40365.8	40364.1	-3.37568	-5.15351	-1.77784
Reno	USA	North America	45340	11.7083	9.41058	10.0086	0.981921	0.970895	0.993369	2.87243	2.87957	1.3161	36517.6	36517	36518.6	-0.646351	0.984941	1.63129
raleigh	USA	North America	58561	15.5314	15.9408	15.7509	0.994835	0.991154	0.996848	0.954118	1.14742	0.698741	38630.9	38628.5	38629.5	-2.35991	-1.40461	0.955301
Riverside	USA	North America	433285	17.6003	16.4816	16.5127	0.977014	0.966278	0.988507	1.72008	2.01755	1.4862	55032.1	54993.5	54991.5	-38.5724	-40.6099	-2.03749
Sacramento	USA	North America	172136	15.7931	16.5906	16.0848	0.990527	0.987054	0.994145	1.18226	1.13734	1.02202	47348.3	47353.1	47351.1	4.86904	2.85777	-2.01127
Scranton	USA	North America	150119	10.0243	9.05103	8.75046	0.99591	0.992718	0.995409	1.32388	1.75356	1.00264	46079.7	46086	46090.6	6.27522	10.8682	4.59295
sdiego	USA	North America	369956	17.7877	16.1041	16.3011	0.899648	0.936312	0.933683	2.66796	2.06514	1.98443	53872.5	53891.2	53853	18.6556	-19.5682	-38.2238
sfranc	USA	North America	248607	14.3762	12.7125	13.3014	0.926442	0.947408	0.967487	2.11685	1.51961	1.29204	50446.1	50486.1	50456.4	40.0554	10.3715	-29.6839
SaltLake	USA	North America	89770	11.7242	10.2824	9.1955	0.993837	0.986681	0.994881	1.84859	3.05651	1.52821	42074.3	42072.6	42071.7	-1.66224	-2.641	-0.978761
San Jose	USA	North America	176066	17.2855	14.6647	14.7501	0.970283	0.953025	0.983212	2.91783	3.03556	1.19823	47649.5	47644.4	47657.3	-5.14006	7.74044	12.8805
Santa Barbara	USA	North America	56641	15.2222	15.0753	16.0657	0.839967	0.848326	0.964407	1.90758	3.1788	2.45096	38223.2	38214.5	38220.3	-8.75123	-2.897	5.85423
santonio	USA	North America	186461	21.2574	20.2887	20.5572	0.987495	0.982305	0.995984	1.52553	1.57026	0.72043	48175.6	48184.9	48188.9	9.22919	13.2213	3.99215
Spokane	USA	North America	68681	9.61928	9.34236	9.077	0.991674	0.988089	0.996794	1.27063	1.75785	0.912346	39836.9	39835.9	39839.7	-1.00002	2.84229	3.84231
SpringfieldMA	USA	North America	94971	10.3429	9.19099	9.44205	0.991961	0.987641	0.996136	1.72564	1.8293	0.917989	42633.6	42635	42642.7	1.36775	9.00671	7.63896
SpringfiedMO	USA	North America	43239	13.4575	13.9219	13.607	0.99664	0.99323	0.995598	0.933315	1.15824	0.981615	36123.9	36123.9	36130.8	0.00659963	6.96173	6.95513
Spartanburg	USA	North America	46272	15.7445	14.1194	15.7221	0.994096	0.991113	0.992008	1.84786	1.09514	1.91002	36622.1	36633.5	36620.9	11.3931	-1.21433	-12.6075
sarasota	USA	North America	151551	23.1122	22.7071	22.6672	0.965961	0.974614	0.99083	1.37497	1.22644	0.616317	46499.4	46507.7	46504	8.24397	4.5627	-3.68127
Steubenville	USA	North America	21002	11.7173	11.2436	10.7757	0.988921	0.984685	0.996824	1.56784	1.97852	0.900273	22838.5	22834.1	22841.3	-4.32498	2.8057	7.13067
Saint Charles	USA	North America	28225	14.0271	13.2814	13.1705	0.985503	0.988615	0.997235	1.93927	1.80213	0.78703	32305.7	32309.1	32306.2	3.4205	0.460035	-2.96046
stockton	USA	North America	82225	16.3634	16.3435	15.8158	0.987947	0.983983	0.991379	1.36552	1.40088	1.03529	41369.9	41373.8	41374	3.91778	4.10105	0.183275
Saint Clair	USA	North America	48907	14.5093	13.6851	13.5749	0.987419	0.98327	0.997228	1.85459	2.12924	0.780693	37080.4	37076.5	37078.8	-3.8876	-1.61084	2.27676
South bend	USA	North America	48505	10.1285	10.2402	9.88796	0.989101	0.989046	0.993389	1.53214	1.5808	1.31689	36967.3	36962.9	36968.1	-4.44103	0.844607	5.28564
StLouis	USA	North America	312923	14.5338	13.4026	13.5749	0.987813	0.983279	0.996891	1.98873	2.14058	0.838724	52318.5	52305.2	52312.4	-13.2874	-6.16116	7.12622
stamford	USA	North America	142216	10.9549	11.7233	10.7819	0.994856	0.992937	0.997823	1.23233	1.14204	1.13083	45855.9	45856.1	45856.1	0.161392	0.178929	0.017537
St. Petersbur	USA	North America	158555	23.7262	22.529	22.4	0.959522	0.962983	0.99158	1.90579	1.92797	0.6479	46814	46815.8	46811.9	1.78879	-2.11889	-3.90768
StateCollege	USA	North America	16229	10.4555	9.68987	8.99693	0.992832	0.988222	0.997102	1.40506	2.10044	1.02032	27194	27194.4	27194.9	0.467858	0.984634	0.516776
Seattle	USA	North America	225451	10.7616	11.6542	10.6341	0.971232	0.966294	0.993655	1.90344	2.25384	1.34503	49893.3	49884.9	49892	-8.39518	-1.25539	7.13978
Sioux City	USA	North America	12986	9.65659	9.78233	9.70155	0.997537	0.994502	0.997082	0.830002	1.22521	0.893105	19744.3	19743.7	19749.2	-0.589605	4.873	5.46261
Tacoma	USA	North America	96086	11.695	11.7956	10.3259	0.974177	0.968849	0.991545	1.31587	2.01696	1.74435	42808.9	42800.4	42796.8	-8.50949	-12.1487	-3.63921
Tampa	USA	North America	158555	22.5722	22.1475	22.2703	0.976485	0.989249	0.983266	1.21354	0.858045	0.918854	46817	46816.3	46811.9	-0.655711	-5.07538	-4.41967
tucson	USA	North America	131053	20.8533	21.7343	20.9357	0.991725	0.982875	0.993451	1.37861	1.62276	1.29126	45416.5	45417.9	45421.9	1.40903	5.34949	3.94046
Tallahassee	USA	North America	25858	19.5752	19.2409	19.7099	0.990536	0.988589	0.994225	1.00952	1.09969	0.947078	31641.6	31641.7	31644.2	0.130361	2.59095	2.46059
Toledo	USA	North America	92004	10.3134	9.63744	10.0881	0.991152	0.989308	0.996178	1.53453	1.57107	1.0484	42427.6	42419.9	42420.2	-7.68836	-7.40347	0.284894
Topeka	USA	North America	31950	12.8838	12.7334	12.8841	0.997039	0.99458	0.996958	0.839191	1.11606	0.849189	33699.6	33695.5	33695.6	-4.16298	-4.0503	0.112686
trenton	USA	North America	58430	12.4246	12.5853	12.1059	0.994621	0.991017	0.997328	1.01445	1.32615	0.843882	38910.6	38912.4	38909.4	1.88123	-1.1474	-3.02863
Terra Haute	USA	North America	23821	12.0578	12.0537	12.2614	0.995926	0.994804	0.997216	0.954262	1.06989	0.810339	30232.2	30233.4	30232	1.24751	-0.11893	-1.36644
Tulsa	USA	North America	95475	16.0779	15.8744	15.9528	0.996876	0.9923	0.996992	0.811034	1.23799	0.768581	42933.2	42932.7	42932	-0.525754	-1.15418	-0.628422
Visalia	USA	North America	50358	17.3798	17.7782	17.8601	0.966232	0.963654	0.997082	1.99844	2.11487	0.762112	37069.3	37082.2	37084.3	12.9628	15.0318	2.069
Vancouver	USA	North America	37914	12.1658	10.8222	11.1092	0.987901	0.986119	0.992967	1.67551	1.50478	0.901638	34816.5	34818.2	34819.3	1.73412	2.80097	1.06685
ventura	USA	North America	87603	16.3419	15.9444	16.0771	0.851907	0.803137	0.986578	1.92108	2.78074	1.23039	41923.9	41917	41920.1	-6.98479	-3.87353	3.11126
wichita	USA	North America	68542	13.8716	13.5539	13.9903	0.997134	0.994672	0.996084	0.861839	1.11089	1.03598	40132.5	40129.1	40129.1	-3.33923	-3.32704	0.0121886
weber	USA	North America	24455	12.0111	8.88355	8.87196	0.985011	0.978857	0.996345	3.63351	3.825	0.910114	31355.2	31350.6	31351.2	-4.67671	-4.04694	0.629767
Wilmington	USA	North America	76254	12.7958	12.2498	12.6646	0.996532	0.995594	0.995507	0.961038	0.894226	0.996427	40794.8	40797.5	40794.4	2.60381	-0.408498	-3.01231
Winston	USA	North America	52543	15.582	14.9543	14.5008	0.988151	0.982331	0.996353	1.46274	1.95295	0.873764	37874.4	37864.3	37860	-10.0568	-14.3728	-4.31594
Worcester	USA	North America	135785	8.65132	9.28719	8.86438	0.994833	0.992028	0.996406	1.20328	1.27954	0.946661	45855.9	45857.9	45855.8	1.93642	-0.110407	-2.04682
WDC	USA	North America	141028	14.3774	13.5887	13.3626	0.996932	0.994492	0.99701	1.08872	1.42651	0.767451	45884.7	45884.6	45892	-0.0824109	7.2854	7.36781
Washington	USA	North America	49002	10.8845	11.1658	10.7089	0.98418	0.979892	0.996763	1.74137	1.94321	0.894806	37162	37173.3	37173	11.2908	11.03	-0.260862
Youngstown	USA	North America	86656	9.74383	10.3043	9.90398	0.996975	0.993376	0.997225	0.960183	1.15242	0.835348	42100.4	42096.9	42092.5	-3.50517	-7.87366	-4.3685
york	USA	North America	62767	11.9277	11.936	11.8191	0.990769	0.988078	0.996951	1.31533	1.4989	0.765887	39140.8	39140.4	39139.5	-0.458047	-1.32264	-0.864594
Ho Chi Minh City	Vietnam	South-East Asia	101959	28.4518	27.8024	27.1385	0.833456	0.824789	0.957114	1.0211	1.53058	0.77444	10897.3	10953.1	10953.1	55.7546	55.7609	0.00625773
Hue	Vietnam	South-East Asia	6214	25.6718	24.453	25.432	0.974383	0.96614	0.989216	1.56254	1.29469	1.182	6982.58	6980.45	6969.87	-2.13162	-12.7098	-10.5782

## Sheet: MMT and MMP
City	Country	Region	Temperature Source	MMT	MMP
Buenos Aires	Argentina	South America	ERA5-Land	23.9493	87
Buenos Aires	Argentina	South America	ERA5	23.6245	84
Buenos Aires	Argentina	South America	Station	23.8	81
Cordoba	Argentina	South America	ERA5-Land	24.653	91
Cordoba	Argentina	South America	ERA5	20.4489	79		MMT: Minimum Mortality Temperature MMT: Minimum Mortality Percentile
Cordoba	Argentina	South America	Station	23.3	76
Rosario	Argentina	South America	ERA5-Land	24.6129	85
Rosario	Argentina	South America	ERA5	23.8388	83
Rosario	Argentina	South America	Station	23.8	81
Brisbane	Australia	Oceania	ERA5-Land	24.7891	91
Brisbane	Australia	Oceania	ERA5	24.9454	91
Brisbane	Australia	Oceania	Station	23.4	74
Melbourne	Australia	Oceania	ERA5-Land	22.1323	93
Melbourne	Australia	Oceania	ERA5	22.1726	93
Melbourne	Australia	Oceania	Station	23.35	92
Sydney	Australia	Oceania	ERA5-Land	23.193	92
Sydney	Australia	Oceania	ERA5	23.0543	92
Sydney	Australia	Oceania	Station	22.2	80
Belem	Brazil	South America	ERA5-Land	25.1576	9
Belem	Brazil	South America	ERA5	26.298	22
Belem	Brazil	South America	Station	28.22	95
Belo Horizonte	Brazil	South America	ERA5-Land	23.9414	91
Belo Horizonte	Brazil	South America	ERA5	23.5979	78
Belo Horizonte	Brazil	South America	Station	23.2	66
Brasilia	Brazil	South America	ERA5-Land	22.3669	69
Brasilia	Brazil	South America	ERA5	23.7553	64
Brasilia	Brazil	South America	Station	22.74	79
Cuiaba	Brazil	South America	ERA5-Land	26.3679	47
Cuiaba	Brazil	South America	ERA5	26.2734	43
Cuiaba	Brazil	South America	Station	28.1	75
Curitiba	Brazil	South America	ERA5-Land	20.2739	78
Curitiba	Brazil	South America	ERA5	20.7963	78
Curitiba	Brazil	South America	Station	20.96	77
Fortaleza	Brazil	South America	ERA5-Land	26.6103	42
Fortaleza	Brazil	South America	ERA5	26.8487	48
Fortaleza	Brazil	South America	Station	26.82	40
Goiania	Brazil	South America	ERA5-Land	23.4103	58
Goiania	Brazil	South America	ERA5	23.7198	51
Goiania	Brazil	South America	Station	24.4	49
Joao Pessoa	Brazil	South America	ERA5-Land	27.3599	93
Joao Pessoa	Brazil	South America	ERA5	27.2144	94
Joao Pessoa	Brazil	South America	Station	26.7	38
Maceio	Brazil	South America	ERA5-Land	26.8813	91
Maceio	Brazil	South America	ERA5	25.7906	57
Maceio	Brazil	South America	Station	25.12	47
Manaus	Brazil	South America	ERA5-Land	28.1291	94
Manaus	Brazil	South America	ERA5	28.3586	94
Manaus	Brazil	South America	Station	29.62	93
Natal	Brazil	South America	ERA5-Land	26.0235	49
Natal	Brazil	South America	ERA5	28.43	99
Natal	Brazil	South America	Station	26.32	42
Porto Alegre	Brazil	South America	ERA5-Land	25.1396	90
Porto Alegre	Brazil	South America	ERA5	23.8234	81
Porto Alegre	Brazil	South America	Station	23.8064	78
Recife	Brazil	South America	ERA5-Land	23.1957	1
Recife	Brazil	South America	ERA5	27.12	93
Recife	Brazil	South America	Station	25.46	34
Salvador	Brazil	South America	ERA5-Land	27.9838	99
Salvador	Brazil	South America	ERA5	27.928	99
Salvador	Brazil	South America	Station	27.2	83
Sao Luis	Brazil	South America	ERA5-Land	26.8971	49
Sao Luis	Brazil	South America	ERA5	26.7419	40
Sao Luis	Brazil	South America	Station	26.94	49
Sao Paulo	Brazil	South America	ERA5-Land	21.8964	77
Sao Paulo	Brazil	South America	ERA5	22.1451	75
Sao Paulo	Brazil	South America	Station	21.7	62
Teresina	Brazil	South America	ERA5-Land	28.4965	65
Teresina	Brazil	South America	ERA5	28.8797	65
Teresina	Brazil	South America	Station	28.14	69
Vitoria	Brazil	South America	ERA5-Land	24.2507	60
Vitoria	Brazil	South America	ERA5	24.6986	58
Vitoria	Brazil	South America	Station	26.68	74
Abbotsford	Canada	North America	ERA5-Land	19.0031	93
Abbotsford	Canada	North America	ERA5	18.5039	93
Abbotsford	Canada	North America	Station	19.1	92
Calgary	Canada	North America	ERA5-Land	15.0626	86
Calgary	Canada	North America	ERA5	14.3965	83
Calgary	Canada	North America	Station	17.6	92
Edmonton	Canada	North America	ERA5-Land	15.7495	84
Edmonton	Canada	North America	ERA5	14.9316	82
Edmonton	Canada	North America	Station	14.56	80
Halifax	Canada	North America	ERA5-Land	17.5108	86
Halifax	Canada	North America	ERA5	16.5953	81
Halifax	Canada	North America	Station	16.92	81
Hamilton	Canada	North America	ERA5-Land	22.2754	91
Hamilton	Canada	North America	ERA5	21.9948	91
Hamilton	Canada	North America	Station	21.7996	91
Kingston	Canada	North America	ERA5-Land	21.8441	90
Kingston	Canada	North America	ERA5	21.3585	91
Kingston	Canada	North America	Station	19.63	85
Kitchener-Waterloo	Canada	North America	ERA5-Land	21.1012	91
Kitchener-Waterloo	Canada	North America	ERA5	20.9436	91
Kitchener-Waterloo	Canada	North America	Station	20.7692	91
London Ontario	Canada	North America	ERA5-Land	21.6712	90
London Ontario	Canada	North America	ERA5	21.826	91
London Ontario	Canada	North America	Station	19.85	85
Montreal	Canada	North America	ERA5-Land	21.2378	90
Montreal	Canada	North America	ERA5	21.7979	91
Montreal	Canada	North America	Station	21.684	90
Niagara	Canada	North America	ERA5-Land	22.4172	90
Niagara	Canada	North America	ERA5	21.9594	89
Niagara	Canada	North America	Station	20.03	81
Oakville	Canada	North America	ERA5-Land	21.0099	87
Oakville	Canada	North America	ERA5	19.2038	82
Oakville	Canada	North America	Station	19.4	81
Oshawa	Canada	North America	ERA5-Land	21.4104	89
Oshawa	Canada	North America	ERA5	19.8243	86
Oshawa	Canada	North America	Station	20.9	90
Ottawa	Canada	North America	ERA5-Land	19.7906	86
Ottawa	Canada	North America	ERA5	18.6824	84
Ottawa	Canada	North America	Station	18.75	81
Regina	Canada	North America	ERA5-Land	18.4963	88
Regina	Canada	North America	ERA5	18.2014	88
Regina	Canada	North America	Station	17.69	86
Saint John NB	Canada	North America	ERA5-Land	17.4054	90
Saint John NB	Canada	North America	ERA5	15.999	89
Saint John NB	Canada	North America	Station	17.08	89
Sarnia	Canada	North America	ERA5-Land	22.5777	90
Sarnia	Canada	North America	ERA5	21.4019	86
Sarnia	Canada	North America	Station	20.17	85
Saskatoon	Canada	North America	ERA5-Land	18.6734	89
Saskatoon	Canada	North America	ERA5	17.5021	86
Saskatoon	Canada	North America	Station	17.35	86
Sault Ste. Marie	Canada	North America	ERA5-Land	19.7878	91
Sault Ste. Marie	Canada	North America	ERA5	18.861	91
Sault Ste. Marie	Canada	North America	Station	19.03	91
St. John's NFL	Canada	North America	ERA5-Land	16.1426	91
St. John's NFL	Canada	North America	ERA5	15.2925	91
St. John's NFL	Canada	North America	Station	17.07	91
Sudbury	Canada	North America	ERA5-Land	19.7443	91
Sudbury	Canada	North America	ERA5	19.4507	91
Sudbury	Canada	North America	Station	19.38	90
Thunder Bay	Canada	North America	ERA5-Land	17.1388	84
Thunder Bay	Canada	North America	ERA5	16.3375	84
Thunder Bay	Canada	North America	Station	15.78	83
Toronto	Canada	North America	ERA5-Land	19.3043	80
Toronto	Canada	North America	ERA5	17.9553	80
Toronto	Canada	North America	Station	18.79	79
Vancouver	Canada	North America	ERA5-Land	18.455	92
Vancouver	Canada	North America	ERA5	17.6309	91
Vancouver	Canada	North America	Station	17.73	87
Victoria	Canada	North America	ERA5-Land	16.8287	92
Victoria	Canada	North America	ERA5	16.3329	93
Victoria	Canada	North America	Station	17.07	91
Windsor	Canada	North America	ERA5-Land	22.7094	88
Windsor	Canada	North America	ERA5	21.8226	85
Windsor	Canada	North America	Station	21.23	82
Winnipeg	Canada	North America	ERA5-Land	20.5963	91
Winnipeg	Canada	North America	ERA5	20.6417	92
Winnipeg	Canada	North America	Station	19.23	86
Chillan	Chile	South America	ERA5-Land	19.7614	86
Chillan	Chile	South America	ERA5	19.0584	83
Chillan	Chile	South America	Station	18.5384	81
Santiago	Chile	South America	ERA5-Land	20.5671	77
Santiago	Chile	South America	ERA5	19.2616	77
Santiago	Chile	South America	Station	20.5513	77
Temuco	Chile	South America	ERA5-Land	16.0209	86
Temuco	Chile	South America	ERA5	15.9389	85
Temuco	Chile	South America	Station	15.6962	84
Valparaiso	Chile	South America	ERA5-Land	16.3631	81
Valparaiso	Chile	South America	ERA5	17.5441	91
Valparaiso	Chile	South America	Station	18.1917	87
Anshan	China	East Asia	ERA5-Land	21.6265	78
Anshan	China	East Asia	ERA5	22.3572	78
Anshan	China	East Asia	Station	23.4	78
Beijing	China	East Asia	ERA5-Land	25.1754	79
Beijing	China	East Asia	ERA5	23.3188	78
Beijing	China	East Asia	Station	24.8	78
Fuzhou	China	East Asia	ERA5-Land	25.583	78
Fuzhou	China	East Asia	ERA5	25.7075	78
Fuzhou	China	East Asia	Station	27	77
Guangzhou	China	East Asia	ERA5-Land	26.4723	66
Guangzhou	China	East Asia	ERA5	28.0652	75
Guangzhou	China	East Asia	Station	29.7	92
Hangzhou	China	East Asia	ERA5-Land	26.632	82
Hangzhou	China	East Asia	ERA5	26.3204	80
Hangzhou	China	East Asia	Station	26.255	81
Hong Kong	China	East Asia	ERA5-Land	26.1518	71
Hong Kong	China	East Asia	ERA5	27.4223	75
Hong Kong	China	East Asia	Station	26.7	65
Lanzhou	China	East Asia	ERA5-Land	20.4404	79
Lanzhou	China	East Asia	ERA5	18.7263	78
Lanzhou	China	East Asia	Station	18	81
Shanghai	China	East Asia	ERA5-Land	24.9627	81
Shanghai	China	East Asia	ERA5	25.4246	80
Shanghai	China	East Asia	Station	25.675	80
Shenyang	China	East Asia	ERA5-Land	21.6678	78
Shenyang	China	East Asia	ERA5	21.8682	77
Shenyang	China	East Asia	Station	21	76
Suzhu	China	East Asia	ERA5-Land	26.2492	80
Suzhu	China	East Asia	ERA5	26.624	80
Suzhu	China	East Asia	Station	25.68	78
Taiyuan	China	East Asia	ERA5-Land	21.8199	81
Taiyuan	China	East Asia	ERA5	18.4437	80
Taiyuan	China	East Asia	Station	22	80
Tianjin	China	East Asia	ERA5-Land	25.1874	80
Tianjin	China	East Asia	ERA5	25.0842	79
Tianjin	China	East Asia	Station	24.3	77
Wuhan	China	East Asia	ERA5-Land	28.1635	86
Wuhan	China	East Asia	ERA5	28.0083	86
Wuhan	China	East Asia	Station	29.9	90
Wulumuqi	China	East Asia	ERA5-Land	21.1755	82
Wulumuqi	China	East Asia	ERA5	23.43	81
Wulumuqi	China	East Asia	Station	22.6	83
Xian	China	East Asia	ERA5-Land	23.8183	78
Xian	China	East Asia	ERA5	24.5176	78
Xian	China	East Asia	Station	23	78
Barranquilla	Colombia	South America	ERA5-Land	26.5799	37
Barranquilla	Colombia	South America	ERA5	26.6136	43
Barranquilla	Colombia	South America	Station	27.4	37
Bogota	Colombia	South America	ERA5-Land	15.7333	93
Bogota	Colombia	South America	ERA5	17.2797	94
Bogota	Colombia	South America	Station	16.1	99
Cali	Colombia	South America	ERA5-Land	20.612	62
Cali	Colombia	South America	ERA5	19.9577	79
Cali	Colombia	South America	Station	24.2	38
Cartagena	Colombia	South America	ERA5-Land	26.9251	45
Cartagena	Colombia	South America	ERA5	26.9256	47
Cartagena	Colombia	South America	Station	27.7	38
Medellin	Colombia	South America	ERA5-Land	16.2134	79
Medellin	Colombia	South America	ERA5	18.232	80
Medellin	Colombia	South America	Station	22.9	54
San José (CR)	Costa Rica	South America	ERA5-Land	24.4178	56
San José (CR)	Costa Rica	South America	ERA5	24.6685	51
San José (CR)	Costa Rica	South America	Station	22.3333	40
Brno	Czech Republic	Central Europe	ERA5-Land	19.2162	86
Brno	Czech Republic	Central Europe	ERA5	18.1014	85
Brno	Czech Republic	Central Europe	Station	19	83
Ostrava	Czech Republic	Central Europe	ERA5-Land	18.2751	85
Ostrava	Czech Republic	Central Europe	ERA5	17.5355	84
Ostrava	Czech Republic	Central Europe	Station	17.7	82
Prague	Czech Republic	Central Europe	ERA5-Land	18.2607	84
Prague	Czech Republic	Central Europe	ERA5	17.9094	84
Prague	Czech Republic	Central Europe	Station	17.7	84
Guayaquil	Ecuador	South America	ERA5-Land	26.6714	99
Guayaquil	Ecuador	South America	ERA5	25.9618	57
Guayaquil	Ecuador	South America	Station	26.4505	53
Quito	Ecuador	South America	ERA5-Land	12.8652	93
Quito	Ecuador	South America	ERA5	16.3664	92
Quito	Ecuador	South America	Station	17.0215	93
Kohtla-Järve linn	Estonia	North Europe	ERA5-Land	16.2757	85
Kohtla-Järve linn	Estonia	North Europe	ERA5	16.8244	88
Kohtla-Järve linn	Estonia	North Europe	Station	16.5	88
Narva linn	Estonia	North Europe	ERA5-Land	16.4367	85
Narva linn	Estonia	North Europe	ERA5	15.9711	85
Narva linn	Estonia	North Europe	Station	16.2	87
Pärnu linn	Estonia	North Europe	ERA5-Land	16.7914	85
Pärnu linn	Estonia	North Europe	ERA5	16.6646	86
Pärnu linn	Estonia	North Europe	Station	16.8	86
Tallinn	Estonia	North Europe	ERA5-Land	16.8898	87
Tallinn	Estonia	North Europe	ERA5	17.3646	92
Tallinn	Estonia	North Europe	Station	17.5	91
Tartu linn	Estonia	North Europe	ERA5-Land	16.321	83
Tartu linn	Estonia	North Europe	ERA5	16.1798	84
Tartu linn	Estonia	North Europe	Station	16.2	84
Helsinki	Finland	North Europe	ERA5-Land	17.0713	89
Helsinki	Finland	North Europe	ERA5	17.5803	91
Helsinki	Finland	North Europe	Station	17.99	91
Bordeaux	France	Central Europe	ERA5-Land	22.6177	92
Bordeaux	France	Central Europe	ERA5	22.3081	91
Bordeaux	France	Central Europe	Station	22.1498	91
Clermont-Ferrand	France	Central Europe	ERA5-Land	19.5246	92
Clermont-Ferrand	France	Central Europe	ERA5	18.639	92
Clermont-Ferrand	France	Central Europe	Station	21.6	92
Dijon	France	Central Europe	ERA5-Land	20.7116	92
Dijon	France	Central Europe	ERA5	20.5011	92
Dijon	France	Central Europe	Station	21.4	92
Grenoble	France	Central Europe	ERA5-Land	20.146	91
Grenoble	France	Central Europe	ERA5	18.3075	91
Grenoble	France	Central Europe	Station	20.8	90
Le Havre	France	Central Europe	ERA5-Land	18.8246	94
Le Havre	France	Central Europe	ERA5	18.5078	94
Le Havre	France	Central Europe	Station	19.1107	94
Lens-Douai	France	Central Europe	ERA5-Land	18.8546	92
Lens-Douai	France	Central Europe	ERA5	18.7373	92
Lens-Douai	France	Central Europe	Station	19.4265	92
Lille	France	Central Europe	ERA5-Land	18.8399	92
Lille	France	Central Europe	ERA5	18.3995	91
Lille	France	Central Europe	Station	18.15	87
Lyon	France	Central Europe	ERA5-Land	22.1815	92
Lyon	France	Central Europe	ERA5	21.4815	92
Lyon	France	Central Europe	Station	23.4573	92
Marseille	France	Central Europe	ERA5-Land	21.5338	81
Marseille	France	Central Europe	ERA5	23.3453	90
Marseille	France	Central Europe	Station	24.549	88
Montpellier	France	Central Europe	ERA5-Land	21.6952	81
Montpellier	France	Central Europe	ERA5	23.0452	90
Montpellier	France	Central Europe	Station	22.5	82
Nancy	France	Central Europe	ERA5-Land	20.4626	93
Nancy	France	Central Europe	ERA5	20.4612	92
Nancy	France	Central Europe	Station	20.8535	92
Nantes	France	Central Europe	ERA5-Land	20.4756	93
Nantes	France	Central Europe	ERA5	20.2398	93
Nantes	France	Central Europe	Station	20.8	93
Nice	France	Central Europe	ERA5-Land	23.5665	91
Nice	France	Central Europe	ERA5	17.6771	91
Nice	France	Central Europe	Station	24.5	91
Paris	France	Central Europe	ERA5-Land	20.9576	94
Paris	France	Central Europe	ERA5	20.5127	94
Paris	France	Central Europe	Station	22.3358	94
Rennes	France	Central Europe	ERA5-Land	19.5295	93
Rennes	France	Central Europe	ERA5	18.9268	93
Rennes	France	Central Europe	Station	19.9	92
Rouen	France	Central Europe	ERA5-Land	18.8087	92
Rouen	France	Central Europe	ERA5	18.3968	92
Rouen	France	Central Europe	Station	18.7208	92
Strasbourg	France	Central Europe	ERA5-Land	20.8274	91
Strasbourg	France	Central Europe	ERA5	20.5673	91
Strasbourg	France	Central Europe	Station	20.9033	90
Toulouse	France	Central Europe	ERA5-Land	23.4685	92
Toulouse	France	Central Europe	ERA5	23.0812	91
Toulouse	France	Central Europe	Station	23.2624	91
Berlin	Germany	Central Europe	ERA5-Land	20.3866	92
Berlin	Germany	Central Europe	ERA5	19.6488	91
Berlin	Germany	Central Europe	Station	20.7	91
Bremen	Germany	Central Europe	ERA5-Land	19.1618	92
Bremen	Germany	Central Europe	ERA5	18.8858	92
Bremen	Germany	Central Europe	Station	19.2	92
Dortmund	Germany	Central Europe	ERA5-Land	19.4891	92
Dortmund	Germany	Central Europe	ERA5	19.4192	92
Dortmund	Germany	Central Europe	Station	19.7	92
Dresden	Germany	Central Europe	ERA5-Land	19.9489	92
Dresden	Germany	Central Europe	ERA5	20.3344	92
Dresden	Germany	Central Europe	Station	20.5	92
Dusseldorf	Germany	Central Europe	ERA5-Land	19.8845	92
Dusseldorf	Germany	Central Europe	ERA5	13.8046	64
Dusseldorf	Germany	Central Europe	Station	14	64
Frankfurt	Germany	Central Europe	ERA5-Land	20.8912	92
Frankfurt	Germany	Central Europe	ERA5	20.6726	91
Frankfurt	Germany	Central Europe	Station	21.4	92
Hamburg	Germany	Central Europe	ERA5-Land	19.4095	93
Hamburg	Germany	Central Europe	ERA5	18.6513	92
Hamburg	Germany	Central Europe	Station	19.4	93
Hannover	Germany	Central Europe	ERA5-Land	15.4377	74
Hannover	Germany	Central Europe	ERA5	15.4029	77
Hannover	Germany	Central Europe	Station	16.1	79
Koeln	Germany	Central Europe	ERA5-Land	19.6791	92
Koeln	Germany	Central Europe	ERA5	19.4828	91
Koeln	Germany	Central Europe	Station	19.7	91
Leipzig	Germany	Central Europe	ERA5-Land	19.9747	91
Leipzig	Germany	Central Europe	ERA5	20.1666	91
Leipzig	Germany	Central Europe	Station	20.2	91
Muenchen	Germany	Central Europe	ERA5-Land	19.2367	92
Muenchen	Germany	Central Europe	ERA5	20.181	91
Muenchen	Germany	Central Europe	Station	20.7	91
Stuttgart	Germany	Central Europe	ERA5-Land	19.7515	91
Stuttgart	Germany	Central Europe	ERA5	20.4723	91
Stuttgart	Germany	Central Europe	Station	20.9	91
Athens	Greece	South Europe	ERA5-Land	24.3392	76
Athens	Greece	South Europe	ERA5	24.7011	76
Athens	Greece	South Europe	Station	25.4	76
Guatemala	Guatemala	Central America	ERA5-Land	20.3149	92
Guatemala	Guatemala	Central America	ERA5	21.3091	93
Guatemala	Guatemala	Central America	Station	21.101	88
Mashhad	Iran	Middle-East Asia	ERA5-Land	24.5089	79
Mashhad	Iran	Middle-East Asia	ERA5	22.8538	80
Mashhad	Iran	Middle-East Asia	Station	25.6	79
Tehran	Iran	Middle-East Asia	ERA5-Land	26.9138	77
Tehran	Iran	Middle-East Asia	ERA5	24.8565	77
Tehran	Iran	Middle-East Asia	Station	27.2	78
Ancona	Italy	South Europe	ERA5-Land	22.1158	78
Ancona	Italy	South Europe	ERA5	22.0618	78
Ancona	Italy	South Europe	Station	21.525	78
Bari	Italy	South Europe	ERA5-Land	23.4761	79
Bari	Italy	South Europe	ERA5	23.4147	78
Bari	Italy	South Europe	Station	23.4793	79
Bologna	Italy	South Europe	ERA5-Land	22.2389	79
Bologna	Italy	South Europe	ERA5	22.8653	78
Bologna	Italy	South Europe	Station	22.379	78
Cagliari	Italy	South Europe	ERA5-Land	23.7559	77
Cagliari	Italy	South Europe	ERA5	22.8608	77
Cagliari	Italy	South Europe	Station	23.32	78
Catania	Italy	South Europe	ERA5-Land	25.1988	77
Catania	Italy	South Europe	ERA5	20.2607	77
Catania	Italy	South Europe	Station	23.5735	78
Civitavecchia	Italy	South Europe	ERA5-Land	21.7792	77
Civitavecchia	Italy	South Europe	ERA5	22.4053	76
Civitavecchia	Italy	South Europe	Station	23.7333	77
Florence	Italy	South Europe	ERA5-Land	20.7961	79
Florence	Italy	South Europe	ERA5	18.7361	77
Florence	Italy	South Europe	Station	22.725	79
Frosinone	Italy	South Europe	ERA5-Land	19.7361	80
Frosinone	Italy	South Europe	ERA5	17.5842	80
Frosinone	Italy	South Europe	Station	22.8	78
Genoa	Italy	South Europe	ERA5-Land	19.3102	81
Genoa	Italy	South Europe	ERA5	21.2142	80
Genoa	Italy	South Europe	Station	22.675	80
Latina	Italy	South Europe	ERA5-Land	22.2776	77
Latina	Italy	South Europe	ERA5	20.3462	78
Latina	Italy	South Europe	Station	24.0667	79
Milan	Italy	South Europe	ERA5-Land	20.6544	79
Milan	Italy	South Europe	ERA5	21.1839	78
Milan	Italy	South Europe	Station	21.85	78
Naples	Italy	South Europe	ERA5-Land	28.5749	99
Naples	Italy	South Europe	ERA5	27.3732	99
Naples	Italy	South Europe	Station	23.3	77
Palermo	Italy	South Europe	ERA5-Land	22.8316	77
Palermo	Italy	South Europe	ERA5	23.0697	76
Palermo	Italy	South Europe	Station	24.05	77
Rieti	Italy	South Europe	ERA5-Land	18.9869	80
Rieti	Italy	South Europe	ERA5	19.9524	79
Rieti	Italy	South Europe	Station	24.5	78
Rome	Italy	South Europe	ERA5-Land	22.3134	77
Rome	Italy	South Europe	ERA5	21.5141	77
Rome	Italy	South Europe	Station	22.714	78
Trieste	Italy	South Europe	ERA5-Land	19.4205	80
Trieste	Italy	South Europe	ERA5	21.1243	77
Trieste	Italy	South Europe	Station	22.5	79
Turin	Italy	South Europe	ERA5-Land	19.4171	78
Turin	Italy	South Europe	ERA5	19.2722	78
Turin	Italy	South Europe	Station	20.5	79
Viterbo	Italy	South Europe	ERA5-Land	20.3216	77
Viterbo	Italy	South Europe	ERA5	21.2193	77
Viterbo	Italy	South Europe	Station	22	78
Aikita	Japan	East Asia	ERA5-Land	22.8366	87
Aikita	Japan	East Asia	ERA5	24.3047	89
Aikita	Japan	East Asia	Station	24.6	90
Aomori	Japan	East Asia	ERA5-Land	21.3515	86
Aomori	Japan	East Asia	ERA5	22.977	90
Aomori	Japan	East Asia	Station	23.7	91
Chiba	Japan	East Asia	ERA5-Land	23.8975	82
Chiba	Japan	East Asia	ERA5	24.4357	83
Chiba	Japan	East Asia	Station	24.5	82
Fukui	Japan	East Asia	ERA5-Land	23.134	82
Fukui	Japan	East Asia	ERA5	28.1449	99
Fukui	Japan	East Asia	Station	24.7	82
Fukuoka	Japan	East Asia	ERA5-Land	24.356	83
Fukuoka	Japan	East Asia	ERA5	25.5517	83
Fukuoka	Japan	East Asia	Station	26.9	86
Fukushima	Japan	East Asia	ERA5-Land	27.9755	99
Fukushima	Japan	East Asia	ERA5	26.488	97
Fukushima	Japan	East Asia	Station	28.204	96
Gifu	Japan	East Asia	ERA5-Land	25.235	89
Gifu	Japan	East Asia	ERA5	24.281	90
Gifu	Japan	East Asia	Station	28.3	91
hiroshima	Japan	East Asia	ERA5-Land	23.8079	83
hiroshima	Japan	East Asia	ERA5	23.6743	84
hiroshima	Japan	East Asia	Station	25.8	83
Kagoshima	Japan	East Asia	ERA5-Land	24.4724	79
Kagoshima	Japan	East Asia	ERA5	29.307	99
Kagoshima	Japan	East Asia	Station	30.5	99
Kanazawa	Japan	East Asia	ERA5-Land	24.0261	85
Kanazawa	Japan	East Asia	ERA5	26.7542	91
Kanazawa	Japan	East Asia	Station	27.6	91
Kobe	Japan	East Asia	ERA5-Land	26.2061	91
Kobe	Japan	East Asia	ERA5	26.8658	91
Kobe	Japan	East Asia	Station	28.3	91
Kochi	Japan	East Asia	ERA5-Land	22.8588	80
Kochi	Japan	East Asia	ERA5	24.1869	80
Kochi	Japan	East Asia	Station	25.1	80
Kofu	Japan	East Asia	ERA5-Land	26.8016	99
Kofu	Japan	East Asia	ERA5	24.238	99
Kofu	Japan	East Asia	Station	29.8	99
Kumamoto	Japan	East Asia	ERA5-Land	25.431	87
Kumamoto	Japan	East Asia	ERA5	26.593	90
Kumamoto	Japan	East Asia	Station	27.1	87
Kyoto	Japan	East Asia	ERA5-Land	25.9531	91
Kyoto	Japan	East Asia	ERA5	26.3134	91
Kyoto	Japan	East Asia	Station	28.5	91
Maebashi	Japan	East Asia	ERA5-Land	24.6195	90
Maebashi	Japan	East Asia	ERA5	22.6654	91
Maebashi	Japan	East Asia	Station	27.493	91
Matsue	Japan	East Asia	ERA5-Land	28.2105	99
Matsue	Japan	East Asia	ERA5	28.4751	99
Matsue	Japan	East Asia	Station	25.1	85
Matsuyama	Japan	East Asia	ERA5-Land	24.0883	83
Matsuyama	Japan	East Asia	ERA5	24.5827	82
Matsuyama	Japan	East Asia	Station	25.9	84
Mito	Japan	East Asia	ERA5-Land	23.5104	84
Mito	Japan	East Asia	ERA5	23.8016	84
Mito	Japan	East Asia	Station	26	90
Miyazaki	Japan	East Asia	ERA5-Land	25.6124	87
Miyazaki	Japan	East Asia	ERA5	26.9311	91
Miyazaki	Japan	East Asia	Station	27.7	91
Morioka	Japan	East Asia	ERA5-Land	25.1619	99
Morioka	Japan	East Asia	ERA5	25.1393	99
Morioka	Japan	East Asia	Station	26.304	96
Nagano	Japan	East Asia	ERA5-Land	24.954	99
Nagano	Japan	East Asia	ERA5	25.7171	99
Nagano	Japan	East Asia	Station	26.2	93
Nagasaki	Japan	East Asia	ERA5-Land	28.5869	99
Nagasaki	Japan	East Asia	ERA5	28.9892	99
Nagasaki	Japan	East Asia	Station	25.368	82
Nagoya	Japan	East Asia	ERA5-Land	26.2736	91
Nagoya	Japan	East Asia	ERA5	25.9266	90
Nagoya	Japan	East Asia	Station	28.2	91
Naha	Japan	East Asia	ERA5-Land	29.0471	99
Naha	Japan	East Asia	ERA5	29.0175	99
Naha	Japan	East Asia	Station	30.176	99
Nara	Japan	East Asia	ERA5-Land	25.143	87
Nara	Japan	East Asia	ERA5	26.7934	91
Nara	Japan	East Asia	Station	27.1	91
Niigata	Japan	East Asia	ERA5-Land	23.3763	83
Niigata	Japan	East Asia	ERA5	23.8382	84
Niigata	Japan	East Asia	Station	26.4	91
Oita	Japan	East Asia	ERA5-Land	23.8179	81
Oita	Japan	East Asia	ERA5	25.6943	82
Oita	Japan	East Asia	Station	27.2	90
Okayama	Japan	East Asia	ERA5-Land	25.7849	87
Okayama	Japan	East Asia	ERA5	25.1147	87
Okayama	Japan	East Asia	Station	26.2	84
Osaka	Japan	East Asia	ERA5-Land	27.309	91
Osaka	Japan	East Asia	ERA5	26.4354	90
Osaka	Japan	East Asia	Station	28.775	91
Otsu	Japan	East Asia	ERA5-Land	23.7958	83
Otsu	Japan	East Asia	ERA5	25.2508	87
Otsu	Japan	East Asia	Station	26.8	88
Saga	Japan	East Asia	ERA5-Land	24.692	86
Saga	Japan	East Asia	ERA5	24.7851	82
Saga	Japan	East Asia	Station	26.7	86
Saitama	Japan	East Asia	ERA5-Land	23.6015	82
Saitama	Japan	East Asia	ERA5	25.7714	85
Saitama	Japan	East Asia	Station	27.5	90
Sapporo	Japan	East Asia	ERA5-Land	23.5577	97
Sapporo	Japan	East Asia	ERA5	20.9427	95
Sapporo	Japan	East Asia	Station	23.9	95
Sendai	Japan	East Asia	ERA5-Land	24.2992	91
Sendai	Japan	East Asia	ERA5	23.4729	90
Sendai	Japan	East Asia	Station	25.4	92
Shizuoka	Japan	East Asia	ERA5-Land	24.4154	87
Shizuoka	Japan	East Asia	ERA5	22.3245	91
Shizuoka	Japan	East Asia	Station	26.04	85
Takamatsu	Japan	East Asia	ERA5-Land	24.745	85
Takamatsu	Japan	East Asia	ERA5	26.6221	87
Takamatsu	Japan	East Asia	Station	28.1	90
Tokushima	Japan	East Asia	ERA5-Land	23.7714	80
Tokushima	Japan	East Asia	ERA5	23.7142	81
Tokushima	Japan	East Asia	Station	25.7	83
Tokyo	Japan	East Asia	ERA5-Land	24.2414	83
Tokyo	Japan	East Asia	ERA5	25.2856	84
Tokyo	Japan	East Asia	Station	25.2	82
Tottori	Japan	East Asia	ERA5-Land	24.2249	83
Tottori	Japan	East Asia	ERA5	24.9108	85
Tottori	Japan	East Asia	Station	27.2	90
Toyama	Japan	East Asia	ERA5-Land	23.0303	84
Toyama	Japan	East Asia	ERA5	25.0724	84
Toyama	Japan	East Asia	Station	26.76	90
Tsu	Japan	East Asia	ERA5-Land	25.4669	86
Tsu	Japan	East Asia	ERA5	25.553	86
Tsu	Japan	East Asia	Station	27.8	91
Utsunomiya	Japan	East Asia	ERA5-Land	22.2142	83
Utsunomiya	Japan	East Asia	ERA5	24.049	83
Utsunomiya	Japan	East Asia	Station	24.2	84
Wakayama	Japan	East Asia	ERA5-Land	23.1917	79
Wakayama	Japan	East Asia	ERA5	24.52	80
Wakayama	Japan	East Asia	Station	25.1	80
Yamagata	Japan	East Asia	ERA5-Land	23.2149	90
Yamagata	Japan	East Asia	ERA5	22.4452	88
Yamagata	Japan	East Asia	Station	22.6	82
Yamaguchi	Japan	East Asia	ERA5-Land	23.9379	85
Yamaguchi	Japan	East Asia	ERA5	24.4362	82
Yamaguchi	Japan	East Asia	Station	27.06	90
Yokohama	Japan	East Asia	ERA5-Land	25.8085	92
Yokohama	Japan	East Asia	ERA5	27.5527	91
Yokohama	Japan	East Asia	Station	27.9	92
Kuwait	Kuwait	Middle-East Asia	ERA5-Land	32.0057	63
Kuwait	Kuwait	Middle-East Asia	ERA5	32.2992	65
Kuwait	Kuwait	Middle-East Asia	Station	33.421	64
Ciudad Juarez	Mexico	Central America	ERA5-Land	26.2971	77
Ciudad Juarez	Mexico	Central America	ERA5	26.24	77
Ciudad Juarez	Mexico	Central America	Station	26.8333	76
Comarca Lagunera	Mexico	Central America	ERA5-Land	22.4542	77
Comarca Lagunera	Mexico	Central America	ERA5	24.0839	76
Comarca Lagunera	Mexico	Central America	Station	28.3485	76
Guadalajara	Mexico	Central America	ERA5-Land	21.2552	64
Guadalajara	Mexico	Central America	ERA5	21.4849	64
Guadalajara	Mexico	Central America	Station	21.3517	52
Leon	Mexico	Central America	ERA5-Land	21.4866	83
Leon	Mexico	Central America	ERA5	22.1303	83
Leon	Mexico	Central America	Station	22	72
Monterrey	Mexico	Central America	ERA5-Land	25.5004	76
Monterrey	Mexico	Central America	ERA5	26.2111	76
Monterrey	Mexico	Central America	Station	26.7578	75
Puebla-Tlaxcala	Mexico	Central America	ERA5-Land	18.2146	84
Puebla-Tlaxcala	Mexico	Central America	ERA5	17.6428	91
Puebla-Tlaxcala	Mexico	Central America	Station	20.3085	94
San Luis Potosi	Mexico	Central America	ERA5-Land	19.5562	82
San Luis Potosi	Mexico	Central America	ERA5	21.5867	81
San Luis Potosi	Mexico	Central America	Station	21.0667	85
Tijuana	Mexico	Central America	ERA5-Land	19.6602	81
Tijuana	Mexico	Central America	ERA5	20.7219	81
Tijuana	Mexico	Central America	Station	21	76
Toluca de Lerdo	Mexico	Central America	ERA5-Land	14.711	90
Toluca de Lerdo	Mexico	Central America	ERA5	15.68	86
Toluca de Lerdo	Mexico	Central America	Station	17.5961	95
Valley of Mexico	Mexico	Central America	ERA5-Land	17.7341	87
Valley of Mexico	Mexico	Central America	ERA5	19.3902	89
Valley of Mexico	Mexico	Central America	Station	18.5189	83
Anenii Noi	Moldova	Central Europe	ERA5-Land	20.6939	80
Anenii Noi	Moldova	Central Europe	ERA5	20.1641	79
Anenii Noi	Moldova	Central Europe	Station	19.7	79
Cahul	Moldova	Central Europe	ERA5-Land	21.9129	79
Cahul	Moldova	Central Europe	ERA5	21.7666	79
Cahul	Moldova	Central Europe	Station	20.6	79
Chisinau	Moldova	Central Europe	ERA5-Land	20.8766	81
Chisinau	Moldova	Central Europe	ERA5	20.1736	80
Chisinau	Moldova	Central Europe	Station	20.48	80
Falesti	Moldova	Central Europe	ERA5-Land	20.364	81
Falesti	Moldova	Central Europe	ERA5	20.0844	81
Falesti	Moldova	Central Europe	Station	19.6	79
Amsterdam	The Netherlands	North Europe	ERA5-Land	18.2321	91
Amsterdam	The Netherlands	North Europe	ERA5	18.0827	91
Amsterdam	The Netherlands	North Europe	Station	18.3	90
Den Haag	The Netherlands	North Europe	ERA5-Land	16.0498	79
Den Haag	The Netherlands	North Europe	ERA5	15.6097	76
Den Haag	The Netherlands	North Europe	Station	15.6	77
Eindhoven	The Netherlands	North Europe	ERA5-Land	16.5847	79
Eindhoven	The Netherlands	North Europe	ERA5	16.2758	78
Eindhoven	The Netherlands	North Europe	Station	16.4	79
Rotterdam	The Netherlands	North Europe	ERA5-Land	18.533	91
Rotterdam	The Netherlands	North Europe	ERA5	18.2102	91
Rotterdam	The Netherlands	North Europe	Station	18.3	90
Utrecht	The Netherlands	North Europe	ERA5-Land	18.5261	91
Utrecht	The Netherlands	North Europe	ERA5	18.1886	90
Utrecht	The Netherlands	North Europe	Station	18.9	92
Oslo	Norway	North Europe	ERA5-Land	17.4786	93
Oslo	Norway	North Europe	ERA5	15.8135	92
Oslo	Norway	North Europe	Station	16.1962	92
Panama	Panama	Central America	ERA5-Land	25.9833	50
Panama	Panama	Central America	ERA5	26.8417	48
Panama	Panama	Central America	Station	27.9	41
Asuncion	Paraguay	South America	ERA5-Land	26.5654	72
Asuncion	Paraguay	South America	ERA5	27.3946	76
Asuncion	Paraguay	South America	Station	27.5549	77
Cebu	The Philippines	South-East Asia	ERA5-Land	26.3174	64
Cebu	The Philippines	South-East Asia	ERA5	28.1555	99
Cebu	The Philippines	South-East Asia	Station	28.1	44
Davao	The Philippines	South-East Asia	ERA5-Land	26.2579	52
Davao	The Philippines	South-East Asia	ERA5	25.5907	49
Davao	The Philippines	South-East Asia	Station	28.8	75
Manila	The Philippines	South-East Asia	ERA5-Land	26.8333	59
Manila	The Philippines	South-East Asia	ERA5	27.3303	50
Manila	The Philippines	South-East Asia	Station	29.7	73
Quezon	The Philippines	South-East Asia	ERA5-Land	26.9917	57
Quezon	The Philippines	South-East Asia	ERA5	27.476	50
Quezon	The Philippines	South-East Asia	Station	28.4	58
Beja	Portugal	South Europe	ERA5-Land	22.5126	77
Beja	Portugal	South Europe	ERA5	22.2396	76
Beja	Portugal	South Europe	Station	21.17	74
Castelobranco	Portugal	South Europe	ERA5-Land	22.2071	78
Castelobranco	Portugal	South Europe	ERA5	21.1011	79
Castelobranco	Portugal	South Europe	Station	22.28	79
Coimbra	Portugal	South Europe	ERA5-Land	22.5456	91
Coimbra	Portugal	South Europe	ERA5	19.275	80
Coimbra	Portugal	South Europe	Station	18.83	74
Lisboa	Portugal	South Europe	ERA5-Land	22.3378	90
Lisboa	Portugal	South Europe	ERA5	21.1526	91
Lisboa	Portugal	South Europe	Station	19.72	68
Porto	Portugal	South Europe	ERA5-Land	22.2446	92
Porto	Portugal	South Europe	ERA5	17.9417	83
Porto	Portugal	South Europe	Station	18.67	81
San Juan	Puertorico	Central America	ERA5-Land	26.1329	53
San Juan	Puertorico	Central America	ERA5	26.4509	52
San Juan	Puertorico	Central America	Station	26.6667	43
Brasov	Romania	Central Europe	ERA5-Land	17.1368	81
Brasov	Romania	Central Europe	ERA5	16.4	80
Brasov	Romania	Central Europe	Station	17.2125	80
Bucharest	Romania	Central Europe	ERA5-Land	21.8906	81
Bucharest	Romania	Central Europe	ERA5	21.0727	80
Bucharest	Romania	Central Europe	Station	20.3	79
Cluj-Napoca	Romania	Central Europe	ERA5-Land	17.5387	80
Cluj-Napoca	Romania	Central Europe	ERA5	17.3974	79
Cluj-Napoca	Romania	Central Europe	Station	17.9	79
Constanta	Romania	Central Europe	ERA5-Land	21.3565	79
Constanta	Romania	Central Europe	ERA5	20.9915	78
Constanta	Romania	Central Europe	Station	21.2	78
Craiova	Romania	Central Europe	ERA5-Land	21.8946	80
Craiova	Romania	Central Europe	ERA5	21.155	79
Craiova	Romania	Central Europe	Station	20.8	79
Galati	Romania	Central Europe	ERA5-Land	22.3484	81
Galati	Romania	Central Europe	ERA5	22.0277	81
Galati	Romania	Central Europe	Station	21.5	80
Iasi	Romania	Central Europe	ERA5-Land	20.68	81
Iasi	Romania	Central Europe	ERA5	20.1209	80
Iasi	Romania	Central Europe	Station	20.2	80
Timisoara	Romania	Central Europe	ERA5-Land	21.1091	80
Timisoara	Romania	Central Europe	ERA5	20.4829	79
Timisoara	Romania	Central Europe	Station	19.88	78
Andong	South Korea	East Asia	ERA5-Land	21.8868	80
Andong	South Korea	East Asia	ERA5	22.5734	80
Andong	South Korea	East Asia	Station	22.3	80
Boryeong	South Korea	East Asia	ERA5-Land	24.6732	91
Boryeong	South Korea	East Asia	ERA5	24.985	90
Boryeong	South Korea	East Asia	Station	25.9	93
Busan	South Korea	East Asia	ERA5-Land	25.1905	92
Busan	South Korea	East Asia	ERA5	25.9037	91
Busan	South Korea	East Asia	Station	26.3	93
Cheonan	South Korea	East Asia	ERA5-Land	23.4424	84
Cheonan	South Korea	East Asia	ERA5	24.281	84
Cheonan	South Korea	East Asia	Station	24.4	88
Chuncheon	South Korea	East Asia	ERA5-Land	21.8844	83
Chuncheon	South Korea	East Asia	ERA5	22.0892	83
Chuncheon	South Korea	East Asia	Station	23.1	82
Chungju	South Korea	East Asia	ERA5-Land	21.8981	80
Chungju	South Korea	East Asia	ERA5	22.5023	80
Chungju	South Korea	East Asia	Station	22.7	80
Daegu	South Korea	East Asia	ERA5-Land	25.0587	91
Daegu	South Korea	East Asia	ERA5	25.5124	90
Daegu	South Korea	East Asia	Station	26.6	90
Daejeon	South Korea	East Asia	ERA5-Land	22.822	80
Daejeon	South Korea	East Asia	ERA5	23.6081	80
Daejeon	South Korea	East Asia	Station	23.1	79
Donghae	South Korea	East Asia	ERA5-Land	21.3186	83
Donghae	South Korea	East Asia	ERA5	21.3987	83
Donghae	South Korea	East Asia	Station	21.7	83
Gangneung	South Korea	East Asia	ERA5-Land	23.929	90
Gangneung	South Korea	East Asia	ERA5	22.6158	86
Gangneung	South Korea	East Asia	Station	23.7	86
Geojae	South Korea	East Asia	ERA5-Land	25.5013	93
Geojae	South Korea	East Asia	ERA5	26.944	93
Geojae	South Korea	East Asia	Station	26.4	93
Gumi	South Korea	East Asia	ERA5-Land	22.7829	81
Gumi	South Korea	East Asia	ERA5	22.7694	81
Gumi	South Korea	East Asia	Station	23.8	83
Gwangju	South Korea	East Asia	ERA5-Land	24.8815	90
Gwangju	South Korea	East Asia	ERA5	25.8635	91
Gwangju	South Korea	East Asia	Station	25	86
Icheon	South Korea	East Asia	ERA5-Land	22.3938	80
Icheon	South Korea	East Asia	ERA5	22.6283	80
Icheon	South Korea	East Asia	Station	22.2	79
Incheon	South Korea	East Asia	ERA5-Land	24.3084	90
Incheon	South Korea	East Asia	ERA5	25.0797	91
Incheon	South Korea	East Asia	Station	25.4	92
Jecheon	South Korea	East Asia	ERA5-Land	21.0848	83
Jecheon	South Korea	East Asia	ERA5	22.1944	83
Jecheon	South Korea	East Asia	Station	21.6	81
Jeju	South Korea	East Asia	ERA5-Land	25.6833	93
Jeju	South Korea	East Asia	ERA5	26.7214	94
Jeju	South Korea	East Asia	Station	27.8	93
Jeongeup	South Korea	East Asia	ERA5-Land	25.117	90
Jeongeup	South Korea	East Asia	ERA5	23.9842	85
Jeongeup	South Korea	East Asia	Station	29.4	99
Jinju	South Korea	East Asia	ERA5-Land	25.3492	91
Jinju	South Korea	East Asia	ERA5	24.2408	91
Jinju	South Korea	East Asia	Station	25.9	91
Milyang	South Korea	East Asia	ERA5-Land	23.4359	84
Milyang	South Korea	East Asia	ERA5	23.3862	82
Milyang	South Korea	East Asia	Station	23.7	82
Mokpo	South Korea	East Asia	ERA5-Land	25.624	93
Mokpo	South Korea	East Asia	ERA5	26.9696	93
Mokpo	South Korea	East Asia	Station	26.462	93
Mungyeong	South Korea	East Asia	ERA5-Land	22.4291	82
Mungyeong	South Korea	East Asia	ERA5	22.2771	82
Mungyeong	South Korea	East Asia	Station	22.8	85
Namwon	South Korea	East Asia	ERA5-Land	21.7273	80
Namwon	South Korea	East Asia	ERA5	22.8645	81
Namwon	South Korea	East Asia	Station	22.8	80
Pohang	South Korea	East Asia	ERA5-Land	25.9753	93
Pohang	South Korea	East Asia	ERA5	26.7912	93
Pohang	South Korea	East Asia	Station	27.1	93
Seogyupo	South Korea	East Asia	ERA5-Land	25.1296	92
Seogyupo	South Korea	East Asia	ERA5	26.0554	92
Seogyupo	South Korea	East Asia	Station	27.5	93
Seosan	South Korea	East Asia	ERA5-Land	24.6779	92
Seosan	South Korea	East Asia	ERA5	25.428	92
Seosan	South Korea	East Asia	Station	25.4	93
Seoul	South Korea	East Asia	ERA5-Land	22.6321	82
Seoul	South Korea	East Asia	ERA5	23.3586	83
Seoul	South Korea	East Asia	Station	24.4	84
Sokcho	South Korea	East Asia	ERA5-Land	21.4887	83
Sokcho	South Korea	East Asia	ERA5	20.7646	82
Sokcho	South Korea	East Asia	Station	21.8	83
Suwon	South Korea	East Asia	ERA5-Land	24.4791	91
Suwon	South Korea	East Asia	ERA5	25.1938	90
Suwon	South Korea	East Asia	Station	25.7	91
Taebaek	South Korea	East Asia	ERA5-Land	18.7482	83
Taebaek	South Korea	East Asia	ERA5	21.1891	82
Taebaek	South Korea	East Asia	Station	19.5	83
Tongyeong	South Korea	East Asia	ERA5-Land	25.3299	91
Tongyeong	South Korea	East Asia	ERA5	25.6959	91
Tongyeong	South Korea	East Asia	Station	25.7	92
Ulsan	South Korea	East Asia	ERA5-Land	25.7994	93
Ulsan	South Korea	East Asia	ERA5	26.836	93
Ulsan	South Korea	East Asia	Station	26.7	93
Wonju	South Korea	East Asia	ERA5-Land	21.4194	81
Wonju	South Korea	East Asia	ERA5	22.2187	80
Wonju	South Korea	East Asia	Station	22.9	80
Yeongju	South Korea	East Asia	ERA5-Land	20.825	83
Yeongju	South Korea	East Asia	ERA5	22.776	82
Yeongju	South Korea	East Asia	Station	23.6	88
Yeosu	South Korea	East Asia	ERA5-Land	25.2658	92
Yeosu	South Korea	East Asia	ERA5	25.4973	91
Yeosu	South Korea	East Asia	Station	25.8	92
Yoengcheon	South Korea	East Asia	ERA5-Land	22.6585	83
Yoengcheon	South Korea	East Asia	ERA5	22.6777	82
Yoengcheon	South Korea	East Asia	Station	22.8	82
A Coruna	Spain	South Europe	ERA5-Land	18.2533	82
A Coruna	Spain	South Europe	ERA5	17.0853	80
A Coruna	Spain	South Europe	Station	18.9	81
Albacete	Spain	South Europe	ERA5-Land	22.3661	79
Albacete	Spain	South Europe	ERA5	22.566	78
Albacete	Spain	South Europe	Station	22.2	78
Alicante	Spain	South Europe	ERA5-Land	23.5005	79
Alicante	Spain	South Europe	ERA5	23.7124	77
Alicante	Spain	South Europe	Station	23.9	77
Almeria	Spain	South Europe	ERA5-Land	23.6151	78
Almeria	Spain	South Europe	ERA5	22.8446	77
Almeria	Spain	South Europe	Station	24.6	79
Avila	Spain	South Europe	ERA5-Land	18.3641	80
Avila	Spain	South Europe	ERA5	18.6145	79
Avila	Spain	South Europe	Station	18.5	80
Badajoz	Spain	South Europe	ERA5-Land	23.4544	77
Badajoz	Spain	South Europe	ERA5	22.7305	77
Badajoz	Spain	South Europe	Station	23.9	79
Barcelona	Spain	South Europe	ERA5-Land	21.0553	78
Barcelona	Spain	South Europe	ERA5	19.5837	77
Barcelona	Spain	South Europe	Station	24.8	90
Bilbao	Spain	South Europe	ERA5-Land	18.7601	85
Bilbao	Spain	South Europe	ERA5	18.4512	83
Bilbao	Spain	South Europe	Station	19.8	81
Burgos	Spain	South Europe	ERA5-Land	17.2289	81
Burgos	Spain	South Europe	ERA5	17.0605	80
Burgos	Spain	South Europe	Station	17.6	80
Caceres	Spain	South Europe	ERA5-Land	23.1239	77
Caceres	Spain	South Europe	ERA5	23.0128	77
Caceres	Spain	South Europe	Station	23.3	78
Cadiz	Spain	South Europe	ERA5-Land	23.1701	77
Cadiz	Spain	South Europe	ERA5	21.431	76
Cadiz	Spain	South Europe	Station	23.1	79
Castellon	Spain	South Europe	ERA5-Land	22.8437	79
Castellon	Spain	South Europe	ERA5	21.4011	79
Castellon	Spain	South Europe	Station	24	79
Ceuta	Spain	South Europe	ERA5-Land	21.3174	77
Ceuta	Spain	South Europe	ERA5	20.6659	76
Ceuta	Spain	South Europe	Station	22.5538	78
Ciudad Real	Spain	South Europe	ERA5-Land	23.032	77
Ciudad Real	Spain	South Europe	ERA5	23.2565	77
Ciudad Real	Spain	South Europe	Station	23.7	78
Cordoba	Spain	South Europe	ERA5-Land	25.1244	77
Cordoba	Spain	South Europe	ERA5	24.6388	76
Cordoba	Spain	South Europe	Station	25.4	78
Cuenca	Spain	South Europe	ERA5-Land	18.5021	80
Cuenca	Spain	South Europe	ERA5	19.1254	78
Cuenca	Spain	South Europe	Station	20.8	78
Girona	Spain	South Europe	ERA5-Land	21.2166	80
Girona	Spain	South Europe	ERA5	17.6621	79
Girona	Spain	South Europe	Station	21.4	79
Granada	Spain	South Europe	ERA5-Land	22.5528	77
Granada	Spain	South Europe	ERA5	21.6048	77
Granada	Spain	South Europe	Station	22.8	78
Guadalajara	Spain	South Europe	ERA5-Land	20.2813	77
Guadalajara	Spain	South Europe	ERA5	20.7531	77
Guadalajara	Spain	South Europe	Station	20.4	78
Huelva	Spain	South Europe	ERA5-Land	24.1121	77
Huelva	Spain	South Europe	ERA5	23.8346	77
Huelva	Spain	South Europe	Station	23.8	79
Huesca	Spain	South Europe	ERA5-Land	24.4786	90
Huesca	Spain	South Europe	ERA5	19.9426	90
Huesca	Spain	South Europe	Station	22	81
Jaen	Spain	South Europe	ERA5-Land	23.1334	77
Jaen	Spain	South Europe	ERA5	25.0773	76
Jaen	Spain	South Europe	Station	24	78
Leon	Spain	South Europe	ERA5-Land	17.788	80
Leon	Spain	South Europe	ERA5	18.5595	79
Leon	Spain	South Europe	Station	17.4	79
Lleida	Spain	South Europe	ERA5-Land	22.539	78
Lleida	Spain	South Europe	ERA5	23.0872	78
Lleida	Spain	South Europe	Station	22.5	78
Logrono	Spain	South Europe	ERA5-Land	20.9697	90
Logrono	Spain	South Europe	ERA5	20.8284	90
Logrono	Spain	South Europe	Station	21	81
Lugo	Spain	South Europe	ERA5-Land	16.7669	81
Lugo	Spain	South Europe	ERA5	16.7697	79
Lugo	Spain	South Europe	Station	17.5	82
Madrid	Spain	South Europe	ERA5-Land	21.9569	77
Madrid	Spain	South Europe	ERA5	20.9438	77
Madrid	Spain	South Europe	Station	22.7	78
Malaga	Spain	South Europe	ERA5-Land	22.3293	77
Malaga	Spain	South Europe	ERA5	21.8885	76
Malaga	Spain	South Europe	Station	24.5	81
Melilla	Spain	South Europe	ERA5-Land	22.8679	77
Melilla	Spain	South Europe	ERA5	22.1657	76
Melilla	Spain	South Europe	Station	23.9	79
Murcia	Spain	South Europe	ERA5-Land	24.2043	78
Murcia	Spain	South Europe	ERA5	24.5243	77
Murcia	Spain	South Europe	Station	24.9	76
Ourense	Spain	South Europe	ERA5-Land	18.234	81
Ourense	Spain	South Europe	ERA5	17.2324	81
Ourense	Spain	South Europe	Station	21	80
Oviedo	Spain	South Europe	ERA5-Land	16.6897	83
Oviedo	Spain	South Europe	ERA5	15.562	81
Oviedo	Spain	South Europe	Station	18.2	81
Palencia	Spain	South Europe	ERA5-Land	18.6136	79
Palencia	Spain	South Europe	ERA5	18.3455	79
Palencia	Spain	South Europe	Station	18.685	79
Palma Mallorca	Spain	South Europe	ERA5-Land	22.9529	76
Palma Mallorca	Spain	South Europe	ERA5	22.5482	76
Palma Mallorca	Spain	South Europe	Station	22.9	78
Palmas G. Canaria	Spain	South Europe	ERA5-Land	21.2383	80
Palmas G. Canaria	Spain	South Europe	ERA5	21.5979	70
Palmas G. Canaria	Spain	South Europe	Station	22.9	67
Pamplona	Spain	South Europe	ERA5-Land	19.9141	90
Pamplona	Spain	South Europe	ERA5	20.0925	90
Pamplona	Spain	South Europe	Station	20.3	83
Pontevedra	Spain	South Europe	ERA5-Land	18.3099	82
Pontevedra	Spain	South Europe	ERA5	18.2927	80
Pontevedra	Spain	South Europe	Station	19.4	82
Salamanca	Spain	South Europe	ERA5-Land	19.3248	80
Salamanca	Spain	South Europe	ERA5	18.8892	79
Salamanca	Spain	South Europe	Station	19.2	79
San Sebastian	Spain	South Europe	ERA5-Land	18.9967	86
San Sebastian	Spain	South Europe	ERA5	19.3621	88
San Sebastian	Spain	South Europe	Station	18.8	83
Santander	Spain	South Europe	ERA5-Land	20.3927	91
Santander	Spain	South Europe	ERA5	20.7602	91
Santander	Spain	South Europe	Station	20.9	91
Segovia	Spain	South Europe	ERA5-Land	18.3888	80
Segovia	Spain	South Europe	ERA5	18.9521	79
Segovia	Spain	South Europe	Station	19.8	80
Sevilla	Spain	South Europe	ERA5-Land	25.1105	77
Sevilla	Spain	South Europe	ERA5	23.8426	76
Sevilla	Spain	South Europe	Station	25.8	77
Soria	Spain	South Europe	ERA5-Land	20.7148	89
Soria	Spain	South Europe	ERA5	18.3887	90
Soria	Spain	South Europe	Station	18.5	81
Tarragona	Spain	South Europe	ERA5-Land	22.0741	77
Tarragona	Spain	South Europe	ERA5	22.0977	76
Tarragona	Spain	South Europe	Station	24.24	78
Tenerife	Spain	South Europe	ERA5-Land	20.2939	71
Tenerife	Spain	South Europe	ERA5	21.525	72
Tenerife	Spain	South Europe	Station	24.5	79
Teruel	Spain	South Europe	ERA5-Land	18.3002	80
Teruel	Spain	South Europe	ERA5	20.2661	78
Teruel	Spain	South Europe	Station	19.5	78
Toledo	Spain	South Europe	ERA5-Land	22.2347	77
Toledo	Spain	South Europe	ERA5	22.7029	77
Toledo	Spain	South Europe	Station	23.8	78
Valencia	Spain	South Europe	ERA5-Land	23.3734	77
Valencia	Spain	South Europe	ERA5	22.1874	77
Valencia	Spain	South Europe	Station	24.37	79
Valladolid	Spain	South Europe	ERA5-Land	20.081	79
Valladolid	Spain	South Europe	ERA5	19.4433	79
Valladolid	Spain	South Europe	Station	20.2	80
Vitoria	Spain	South Europe	ERA5-Land	18.2974	87
Vitoria	Spain	South Europe	ERA5	18.4723	86
Vitoria	Spain	South Europe	Station	18.3	83
Zamora	Spain	South Europe	ERA5-Land	19.7014	78
Zamora	Spain	South Europe	ERA5	19.1703	78
Zamora	Spain	South Europe	Station	20.3	79
Zaragoza	Spain	South Europe	ERA5-Land	22.2804	80
Zaragoza	Spain	South Europe	ERA5	22.2542	80
Zaragoza	Spain	South Europe	Station	23.2	80
Gothenburg	Sweden	North Europe	ERA5-Land	14.8232	80
Gothenburg	Sweden	North Europe	ERA5	14.7192	80
Gothenburg	Sweden	North Europe	Station	15.8	80
Malmo	Sweden	North Europe	ERA5-Land	15.2825	79
Malmo	Sweden	North Europe	ERA5	15.1414	80
Malmo	Sweden	North Europe	Station	15.7	79
Stockholm	Sweden	North Europe	ERA5-Land	17.4792	91
Stockholm	Sweden	North Europe	ERA5	17.2864	90
Stockholm	Sweden	North Europe	Station	18.5	91
Basel	Switzerland	Central Europe	ERA5-Land	20.3735	91
Basel	Switzerland	Central Europe	ERA5	19.6047	91
Basel	Switzerland	Central Europe	Station	20.8	91
Bern	Switzerland	Central Europe	ERA5-Land	15.0377	81
Bern	Switzerland	Central Europe	ERA5	15.721	77
Bern	Switzerland	Central Europe	Station	19.6	91
Geneve	Switzerland	Central Europe	ERA5-Land	16.3594	78
Geneve	Switzerland	Central Europe	ERA5	14.789	73
Geneve	Switzerland	Central Europe	Station	20.9	90
Lausanne	Switzerland	Central Europe	ERA5-Land	16.0106	72
Lausanne	Switzerland	Central Europe	ERA5	14.4976	74
Lausanne	Switzerland	Central Europe	Station	21.2	91
Lugano	Switzerland	Central Europe	ERA5-Land	19.1507	89
Lugano	Switzerland	Central Europe	ERA5	16.2164	91
Lugano	Switzerland	Central Europe	Station	22.9	92
Luzern	Switzerland	Central Europe	ERA5-Land	18.9653	90
Luzern	Switzerland	Central Europe	ERA5	17.7861	91
Luzern	Switzerland	Central Europe	Station	20.2	91
St. Gallen	Switzerland	Central Europe	ERA5-Land	17.0121	90
St. Gallen	Switzerland	Central Europe	ERA5	16.4047	80
St. Gallen	Switzerland	Central Europe	Station	18.4	90
Zürich	Switzerland	Central Europe	ERA5-Land	16.0302	78
Zürich	Switzerland	Central Europe	ERA5	15.6486	75
Zürich	Switzerland	Central Europe	Station	15.9	76
Kaohsiung	Taiwan	South-East Asia	ERA5-Land	24.4667	46
Kaohsiung	Taiwan	South-East Asia	ERA5	25.787	48
Kaohsiung	Taiwan	South-East Asia	Station	25.705	45
Taichung	Taiwan	South-East Asia	ERA5-Land	25.0074	76
Taichung	Taiwan	South-East Asia	ERA5	27.2442	75
Taichung	Taiwan	South-East Asia	Station	27.8	76
Taipei	Taiwan	South-East Asia	ERA5-Land	26.1063	75
Taipei	Taiwan	South-East Asia	ERA5	27.0943	76
Taipei	Taiwan	South-East Asia	Station	27.9	76
Accrington/Rossendale	UK	North Europe	ERA5-Land	14.2866	89
Accrington/Rossendale	UK	North Europe	ERA5	14.4471	87
Accrington/Rossendale	UK	North Europe	Station	15.5627	91
Barnsley/Dearne Valley	UK	North Europe	ERA5-Land	15.5472	89
Barnsley/Dearne Valley	UK	North Europe	ERA5	15.0356	89
Barnsley/Dearne Valley	UK	North Europe	Station	17	91
Basildon	UK	North Europe	ERA5-Land	17.6026	90
Basildon	UK	North Europe	ERA5	17.4703	89
Basildon	UK	North Europe	Station	18.1228	91
Basingstoke	UK	North Europe	ERA5-Land	16.8377	89
Basingstoke	UK	North Europe	ERA5	16.4732	86
Basingstoke	UK	North Europe	Station	16.8091	88
Bedford	UK	North Europe	ERA5-Land	16.7105	87
Bedford	UK	North Europe	ERA5	16.5541	86
Bedford	UK	North Europe	Station	16.8467	86
Birkenhead	UK	North Europe	ERA5-Land	15.3306	85
Birkenhead	UK	North Europe	ERA5	15.133	84
Birkenhead	UK	North Europe	Station	16.0384	85
Blackburn	UK	North Europe	ERA5-Land	15.204	91
Blackburn	UK	North Europe	ERA5	15.6382	91
Blackburn	UK	North Europe	Station	16.3122	92
Blackpool	UK	North Europe	ERA5-Land	16.0226	91
Blackpool	UK	North Europe	ERA5	16.0661	91
Blackpool	UK	North Europe	Station	16.9294	93
Bournemouth/Poole	UK	North Europe	ERA5-Land	17.6604	92
Bournemouth/Poole	UK	North Europe	ERA5	16.556	89
Bournemouth/Poole	UK	North Europe	Station	17.4886	90
Brighton and Hove	UK	North Europe	ERA5-Land	17.7045	94
Brighton and Hove	UK	North Europe	ERA5	17.8824	93
Brighton and Hove	UK	North Europe	Station	18.0121	94
Bristol	UK	North Europe	ERA5-Land	16.4318	88
Bristol	UK	North Europe	ERA5	16.0007	85
Bristol	UK	North Europe	Station	18.0088	92
Burnley	UK	North Europe	ERA5-Land	14.0614	88
Burnley	UK	North Europe	ERA5	14.4471	87
Burnley	UK	North Europe	Station	15.3224	89
Burton upon Trent	UK	North Europe	ERA5-Land	15.8264	87
Burton upon Trent	UK	North Europe	ERA5	15.2432	86
Burton upon Trent	UK	North Europe	Station	16.1027	86
Cambridge	UK	North Europe	ERA5-Land	16.8868	87
Cambridge	UK	North Europe	ERA5	16.7925	86
Cambridge	UK	North Europe	Station	17.8113	89
Cardiff	UK	North Europe	ERA5-Land	16.0558	88
Cardiff	UK	North Europe	ERA5	15.9638	87
Cardiff	UK	North Europe	Station	17.439	90
Chelmsford	UK	North Europe	ERA5-Land	17.243	89
Chelmsford	UK	North Europe	ERA5	16.7438	86
Chelmsford	UK	North Europe	Station	18.0464	91
Cheltenham	UK	North Europe	ERA5-Land	16.1722	88
Cheltenham	UK	North Europe	ERA5	16.6132	88
Cheltenham	UK	North Europe	Station	17.9757	91
Chesterfield	UK	North Europe	ERA5-Land	15.4954	88
Chesterfield	UK	North Europe	ERA5	14.5243	87
Chesterfield	UK	North Europe	Station	16.6774	90
Colchester	UK	North Europe	ERA5-Land	17.1543	88
Colchester	UK	North Europe	ERA5	16.7291	86
Colchester	UK	North Europe	Station	17.9683	90
Coventry	UK	North Europe	ERA5-Land	17.1665	92
Coventry	UK	North Europe	ERA5	16.3134	89
Coventry	UK	North Europe	Station	16.8389	88
Crawley	UK	North Europe	ERA5-Land	16.5485	86
Crawley	UK	North Europe	ERA5	16.2985	84
Crawley	UK	North Europe	Station	16.4772	85
Derby	UK	North Europe	ERA5-Land	15.8603	87
Derby	UK	North Europe	ERA5	14.1033	85
Derby	UK	North Europe	Station	16.3755	86
Doncaster	UK	North Europe	ERA5-Land	16.5056	90
Doncaster	UK	North Europe	ERA5	16.0803	90
Doncaster	UK	North Europe	Station	17.5077	91
Eastbourne	UK	North Europe	ERA5-Land	17.5097	93
Eastbourne	UK	North Europe	ERA5	17.3799	91
Eastbourne	UK	North Europe	Station	18.3637	94
Exeter	UK	North Europe	ERA5-Land	15.9269	86
Exeter	UK	North Europe	ERA5	14.9591	86
Exeter	UK	North Europe	Station	16.3718	86
Farnborough/Aldershot	UK	North Europe	ERA5-Land	17.0659	89
Farnborough/Aldershot	UK	North Europe	ERA5	16.7779	87
Farnborough/Aldershot	UK	North Europe	Station	17.808	91
Gloucester	UK	North Europe	ERA5-Land	15.7556	84
Gloucester	UK	North Europe	ERA5	15.779	84
Gloucester	UK	North Europe	Station	16.5432	83
Grimsby	UK	North Europe	ERA5-Land	16.2148	88
Grimsby	UK	North Europe	ERA5	15.2273	87
Grimsby	UK	North Europe	Station	17.0748	90
Hastings	UK	North Europe	ERA5-Land	16.6425	87
Hastings	UK	North Europe	ERA5	16.4169	85
Hastings	UK	North Europe	Station	17.1197	89
High Wycombe	UK	North Europe	ERA5-Land	17.3377	91
High Wycombe	UK	North Europe	ERA5	17.0435	89
High Wycombe	UK	North Europe	Station	18.0103	92
Ipswich	UK	North Europe	ERA5-Land	16.7287	86
Ipswich	UK	North Europe	ERA5	16.3883	84
Ipswich	UK	North Europe	Station	16.8053	85
Kingston upon Hull	UK	North Europe	ERA5-Land	15.196	83
Kingston upon Hull	UK	North Europe	ERA5	14.9354	82
Kingston upon Hull	UK	North Europe	Station	16.0275	83
Leicester	UK	North Europe	ERA5-Land	16.4634	89
Leicester	UK	North Europe	ERA5	15.9878	88
Leicester	UK	North Europe	Station	16.9815	90
Lincoln	UK	North Europe	ERA5-Land	16.3456	87
Lincoln	UK	North Europe	ERA5	16.0599	86
Lincoln	UK	North Europe	Station	16.4515	88
Liverpool	UK	North Europe	ERA5-Land	17.0475	94
Liverpool	UK	North Europe	ERA5	16.6559	94
Liverpool	UK	North Europe	Station	16.7826	89
London	UK	North Europe	ERA5-Land	18.3724	93
London	UK	North Europe	ERA5	18.1616	93
London	UK	North Europe	Station	19.2803	93
Luton	UK	North Europe	ERA5-Land	17.4636	92
Luton	UK	North Europe	ERA5	17.3534	90
Luton	UK	North Europe	Station	17.9007	92
Maidstone	UK	North Europe	ERA5-Land	16.8692	87
Maidstone	UK	North Europe	ERA5	16.7269	85
Maidstone	UK	North Europe	Station	17.3011	88
Manchester	UK	North Europe	ERA5-Land	15.7075	90
Manchester	UK	North Europe	ERA5	14.9684	90
Manchester	UK	North Europe	Station	16.6309	90
Mansfield	UK	North Europe	ERA5-Land	15.8023	88
Mansfield	UK	North Europe	ERA5	15.4505	88
Mansfield	UK	North Europe	Station	16.6327	90
Medway Towns	UK	North Europe	ERA5-Land	16.9441	88
Medway Towns	UK	North Europe	ERA5	16.6895	85
Medway Towns	UK	North Europe	Station	17.8411	88
Milton Keynes	UK	North Europe	ERA5-Land	16.3995	87
Milton Keynes	UK	North Europe	ERA5	16.4054	86
Milton Keynes	UK	North Europe	Station	17.3559	90
Newport	UK	North Europe	ERA5-Land	16.4076	89
Newport	UK	North Europe	ERA5	16.8917	90
Newport	UK	North Europe	Station	17.1987	91
Northampton	UK	North Europe	ERA5-Land	15.9285	85
Northampton	UK	North Europe	ERA5	15.8282	84
Northampton	UK	North Europe	Station	15.9696	83
Norwich	UK	North Europe	ERA5-Land	17.0658	89
Norwich	UK	North Europe	ERA5	16.2472	90
Norwich	UK	North Europe	Station	17.6748	91
Nottingham	UK	North Europe	ERA5-Land	16.7368	91
Nottingham	UK	North Europe	ERA5	15.5932	89
Nottingham	UK	North Europe	Station	17.7858	92
Oxford	UK	North Europe	ERA5-Land	16.6188	88
Oxford	UK	North Europe	ERA5	16.5492	88
Oxford	UK	North Europe	Station	18.1425	91
Paignton/Torquay	UK	North Europe	ERA5-Land	16.6032	91
Paignton/Torquay	UK	North Europe	ERA5	15.7577	90
Paignton/Torquay	UK	North Europe	Station	17.4867	92
Peterborough	UK	North Europe	ERA5-Land	16.7966	87
Peterborough	UK	North Europe	ERA5	16.664	87
Peterborough	UK	North Europe	Station	17.0831	87
Plymouth	UK	North Europe	ERA5-Land	16.0935	88
Plymouth	UK	North Europe	ERA5	16.0343	90
Plymouth	UK	North Europe	Station	16.3136	87
Preston	UK	North Europe	ERA5-Land	15.2175	88
Preston	UK	North Europe	ERA5	15.2874	86
Preston	UK	North Europe	Station	16.2665	89
Reading	UK	North Europe	ERA5-Land	17.3403	91
Reading	UK	North Europe	ERA5	17.4725	91
Reading	UK	North Europe	Station	18.3471	92
Sheffield	UK	North Europe	ERA5-Land	15.3584	88
Sheffield	UK	North Europe	ERA5	14.8539	88
Sheffield	UK	North Europe	Station	17.0627	91
Slough	UK	North Europe	ERA5-Land	16.657	86
Slough	UK	North Europe	ERA5	16.2931	84
Slough	UK	North Europe	Station	17.1265	85
South Hampshire	UK	North Europe	ERA5-Land	16.2587	84
South Hampshire	UK	North Europe	ERA5	16.0314	83
South Hampshire	UK	North Europe	Station	17.0192	84
Southend-on-Sea	UK	North Europe	ERA5-Land	17.6565	89
Southend-on-Sea	UK	North Europe	ERA5	17.1869	87
Southend-on-Sea	UK	North Europe	Station	18.4319	90
Stoke-on-Trent	UK	North Europe	ERA5-Land	16.0375	91
Stoke-on-Trent	UK	North Europe	ERA5	15.8956	90
Stoke-on-Trent	UK	North Europe	Station	16.2852	91
Sunderland	UK	North Europe	ERA5-Land	15.3997	88
Sunderland	UK	North Europe	ERA5	14.8329	89
Sunderland	UK	North Europe	Station	15.5709	88
Swansea	UK	North Europe	ERA5-Land	15.7472	87
Swansea	UK	North Europe	ERA5	15.5985	84
Swansea	UK	North Europe	Station	16.6841	87
Swindon	UK	North Europe	ERA5-Land	15.8844	85
Swindon	UK	North Europe	ERA5	15.5618	83
Swindon	UK	North Europe	Station	16.0851	84
Teesside	UK	North Europe	ERA5-Land	14.8198	84
Teesside	UK	North Europe	ERA5	14.6093	84
Teesside	UK	North Europe	Station	15.4618	85
Telford	UK	North Europe	ERA5-Land	15.7625	87
Telford	UK	North Europe	ERA5	15.564	86
Telford	UK	North Europe	Station	16.1336	88
Thanet	UK	North Europe	ERA5-Land	16.974	86
Thanet	UK	North Europe	ERA5	16.3904	83
Thanet	UK	North Europe	Station	17.5261	87
Tyneside	UK	North Europe	ERA5-Land	14.9671	86
Tyneside	UK	North Europe	ERA5	14.3465	86
Tyneside	UK	North Europe	Station	15.4994	87
Warrington	UK	North Europe	ERA5-Land	16.1404	91
Warrington	UK	North Europe	ERA5	15.6382	91
Warrington	UK	North Europe	Station	17.5005	92
West Midlands	UK	North Europe	ERA5-Land	16.5851	91
West Midlands	UK	North Europe	ERA5	16.6052	91
West Midlands	UK	North Europe	Station	17.5358	92
West Yorkshire	UK	North Europe	ERA5-Land	15.4867	88
West Yorkshire	UK	North Europe	ERA5	14.3217	85
West Yorkshire	UK	North Europe	Station	15.8536	87
Wigan	UK	North Europe	ERA5-Land	15.2013	87
Wigan	UK	North Europe	ERA5	15.4275	87
Wigan	UK	North Europe	Station	16.1389	88
Worcester	UK	North Europe	ERA5-Land	16.4857	88
Worcester	UK	North Europe	ERA5	16.1432	86
Worcester	UK	North Europe	Station	17.0463	87
York	UK	North Europe	ERA5-Land	16.0647	90
York	UK	North Europe	ERA5	15.8628	88
York	UK	North Europe	Station	17.0067	90
Montevideo	Uruguay	South America	ERA5-Land	21.0728	76
Montevideo	Uruguay	South America	ERA5	21.2038	77
Montevideo	Uruguay	South America	Station	22.668	73
Akron	USA	North America	ERA5-Land	21.4543	85
Akron	USA	North America	ERA5	22.3883	88
Akron	USA	North America	Station	22.5	89
Albany	USA	North America	ERA5-Land	20.6163	85
Albany	USA	North America	ERA5	21.5451	88
Albany	USA	North America	Station	20.9444	85
Albuquerque	USA	North America	ERA5-Land	23.4746	82
Albuquerque	USA	North America	ERA5	22.7331	81
Albuquerque	USA	North America	Station	26.0556	92
Allentown	USA	North America	ERA5-Land	21.2355	82
Allentown	USA	North America	ERA5	21.6447	80
Allentown	USA	North America	Station	23.1667	88
Anaheim	USA	North America	ERA5-Land	24.6122	96
Anaheim	USA	North America	ERA5	22.9761	97
Anaheim	USA	North America	Station	26.1667	95
Anchorage	USA	North America	ERA5-Land	11.9349	83
Anchorage	USA	North America	ERA5	12.4178	83
Anchorage	USA	North America	Station	13.8889	83
Annandale	USA	North America	ERA5-Land	23.2078	81
Annandale	USA	North America	ERA5	23.6588	81
Annandale	USA	North America	Station	23.8333	80
AnnArbor	USA	North America	ERA5-Land	20.7137	83
AnnArbor	USA	North America	ERA5	20.3161	82
AnnArbor	USA	North America	Station	20.6667	82
Atlanta	USA	North America	ERA5-Land	24.6273	83
Atlanta	USA	North America	ERA5	24.3847	81
Atlanta	USA	North America	Station	24.8333	83
Atlantic City	USA	North America	ERA5-Land	22.6717	83
Atlantic City	USA	North America	ERA5	23.4603	84
Atlantic City	USA	North America	Station	23.7222	88
Atzec	USA	North America	ERA5-Land	21.24	80
Atzec	USA	North America	ERA5	21.3979	80
Atzec	USA	North America	Station	24.2778	91
Augusta	USA	North America	ERA5-Land	25.7683	83
Augusta	USA	North America	ERA5	26.1319	84
Augusta	USA	North America	Station	27.1667	90
Austin	USA	North America	ERA5-Land	27.6351	81
Austin	USA	North America	ERA5	27.49	81
Austin	USA	North America	Station	27.6111	79
Bakersfield	USA	North America	ERA5-Land	28.6114	90
Bakersfield	USA	North America	ERA5	27.7326	91
Bakersfield	USA	North America	Station	29.5556	92
Baltimore	USA	North America	ERA5-Land	23.3514	84
Baltimore	USA	North America	ERA5	24.9712	91
Baltimore	USA	North America	Station	24.5	85
Bangor	USA	North America	ERA5-Land	20.1293	90
Bangor	USA	North America	ERA5	20.2285	91
Bangor	USA	North America	Station	20.6667	91
Barnstable	USA	North America	ERA5-Land	19.8466	87
Barnstable	USA	North America	ERA5	19.6045	91
Barnstable	USA	North America	Station	21.9444	90
bath	USA	North America	ERA5-Land	24.2916	79
bath	USA	North America	ERA5	24.6122	80
bath	USA	North America	Station	20.7778	87
BatonRouge	USA	North America	ERA5-Land	26.3436	80
BatonRouge	USA	North America	ERA5	26.4664	80
BatonRouge	USA	North America	Station	26.7778	83
bergen	USA	North America	ERA5-Land	20.9347	80
bergen	USA	North America	ERA5	21.1038	80
bergen	USA	North America	Station	22.5	81
Birmingham	USA	North America	ERA5-Land	26.0476	88
Birmingham	USA	North America	ERA5	26.6082	90
Birmingham	USA	North America	Station	25.1222	80
Boise	USA	North America	ERA5-Land	24.0845	90
Boise	USA	North America	ERA5	23.1991	85
Boise	USA	North America	Station	23	86
Boston	USA	North America	ERA5-Land	22.613	91
Boston	USA	North America	ERA5	23.0265	91
Boston	USA	North America	Station	22.0556	87
boulder	USA	North America	ERA5-Land	17.8843	88
boulder	USA	North America	ERA5	18.5432	90
boulder	USA	North America	Station	24.7778	90
Brownsville	USA	North America	ERA5-Land	27.9686	78
Brownsville	USA	North America	ERA5	28.7297	77
Brownsville	USA	North America	Station	28.1211	77
Buffalo	USA	North America	ERA5-Land	21.0148	85
Buffalo	USA	North America	ERA5	21.4403	87
Buffalo	USA	North America	Station	20.3333	84
Burlington	USA	North America	ERA5-Land	21.0964	86
Burlington	USA	North America	ERA5	22.3585	89
Burlington	USA	North America	Station	20.7778	87
Canton	USA	North America	ERA5-Land	21.0113	83
Canton	USA	North America	ERA5	21.3025	83
Canton	USA	North America	Station	22.5556	90
carlisle	USA	North America	ERA5-Land	21.5838	81
carlisle	USA	North America	ERA5	21.3155	81
carlisle	USA	North America	Station	22.9444	82
CedarRapids	USA	North America	ERA5-Land	21.2183	81
CedarRapids	USA	North America	ERA5	20.5337	79
CedarRapids	USA	North America	Station	20.7778	80
CharlestSC	USA	North America	ERA5-Land	25.8119	81
CharlestSC	USA	North America	ERA5	25.2994	79
CharlestSC	USA	North America	Station	25.9444	81
charlestWV	USA	North America	ERA5-Land	21.7311	80
charlestWV	USA	North America	ERA5	22.1635	80
charlestWV	USA	North America	Station	22	80
Charlotte	USA	North America	ERA5-Land	24.22	81
Charlotte	USA	North America	ERA5	24.3988	81
Charlotte	USA	North America	Station	24.8333	83
chatta	USA	North America	ERA5-Land	23.826	81
chatta	USA	North America	ERA5	23.4242	81
chatta	USA	North America	Station	24.7778	82
Chicago	USA	North America	ERA5-Land	24.9321	93
Chicago	USA	North America	ERA5	24.9873	93
Chicago	USA	North America	Station	25.7778	93
Cincinnati	USA	North America	ERA5-Land	23.7452	87
Cincinnati	USA	North America	ERA5	23.7033	85
Cincinnati	USA	North America	Station	23.2778	84
Cleveland	USA	North America	ERA5-Land	21.2888	82
Cleveland	USA	North America	ERA5	22.3517	82
Cleveland	USA	North America	Station	21.3333	79
Colorado Spri	USA	North America	ERA5-Land	19.9351	91
Colorado Spri	USA	North America	ERA5	17.8268	92
Colorado Spri	USA	North America	Station	22	92
Columbia	USA	North America	ERA5-Land	25.1206	80
Columbia	USA	North America	ERA5	25.2701	80
Columbia	USA	North America	Station	25.4444	79
Columbus	USA	North America	ERA5-Land	22.0771	83
Columbus	USA	North America	ERA5	21.8665	83
Columbus	USA	North America	Station	23.2778	86
corpus christ	USA	North America	ERA5-Land	28.0165	82
corpus christ	USA	North America	ERA5	28.5474	80
corpus christ	USA	North America	Station	28.5556	86
Dallas	USA	North America	ERA5-Land	27.2854	80
Dallas	USA	North America	ERA5	27.1564	80
Dallas	USA	North America	Station	28.2222	80
Davenport	USA	North America	ERA5-Land	22.1148	82
Davenport	USA	North America	ERA5	21.7557	82
Davenport	USA	North America	Station	22.5	85
davis	USA	North America	ERA5-Land	21.6882	84
davis	USA	North America	ERA5	24.0862	90
davis	USA	North America	Station	22	81
Dayton	USA	North America	ERA5-Land	21.9805	82
Dayton	USA	North America	ERA5	21.7811	82
Dayton	USA	North America	Station	23.6111	88
Daytona Beach	USA	North America	ERA5-Land	29.0914	99
Daytona Beach	USA	North America	ERA5	29.0912	99
Daytona Beach	USA	North America	Station	26.6667	84
Denver	USA	North America	ERA5-Land	18.2148	78
Denver	USA	North America	ERA5	18.894	78
Denver	USA	North America	Station	19.6956	78
DesMoines	USA	North America	ERA5-Land	22.3065	83
DesMoines	USA	North America	ERA5	21.7568	81
DesMoines	USA	North America	Station	21.9444	80
Detroit	USA	North America	ERA5-Land	23.4261	91
Detroit	USA	North America	ERA5	23.3955	91
Detroit	USA	North America	Station	24.2222	91
Dodge	USA	North America	ERA5-Land	20.5492	83
Dodge	USA	North America	ERA5	20.7932	84
Dodge	USA	North America	Station	20.6111	83
Dover	USA	North America	ERA5-Land	23.5776	84
Dover	USA	North America	ERA5	23.9891	83
Dover	USA	North America	Station	25	90
Durham	USA	North America	ERA5-Land	24.4886	83
Durham	USA	North America	ERA5	24.6756	83
Durham	USA	North America	Station	24	80
El centro	USA	North America	ERA5-Land	27.9315	66
El centro	USA	North America	ERA5	29.3425	68
El centro	USA	North America	Station	30.6667	74
Elizabeth	USA	North America	ERA5-Land	23.0666	87
Elizabeth	USA	North America	ERA5	23.9202	89
Elizabeth	USA	North America	Station	24.1667	85
Elkhart	USA	North America	ERA5-Land	22.8729	90
Elkhart	USA	North America	ERA5	23.4517	91
Elkhart	USA	North America	Station	25.0556	89
ElPaso	USA	North America	ERA5-Land	27.8919	88
ElPaso	USA	North America	ERA5	27.7383	87
ElPaso	USA	North America	Station	27.6111	84
Erie	USA	North America	ERA5-Land	21.1122	86
Erie	USA	North America	ERA5	22.9448	89
Erie	USA	North America	Station	22.9444	91
Essex	USA	North America	ERA5-Land	21.825	83
Essex	USA	North America	ERA5	23.2303	86
Essex	USA	North America	Station	22.9444	91
Eugene	USA	North America	ERA5-Land	18.2499	86
Eugene	USA	North America	ERA5	19.3791	90
Eugene	USA	North America	Station	20.0711	92
Evansville	USA	North America	ERA5-Land	23.8218	79
Evansville	USA	North America	ERA5	23.9453	79
Evansville	USA	North America	Station	23.6667	80
Everett	USA	North America	ERA5-Land	16.0021	83
Everett	USA	North America	ERA5	16.964	91
Everett	USA	North America	Station	19.2778	91
Fargo	USA	North America	ERA5-Land	22.2827	91
Fargo	USA	North America	ERA5	22.0999	91
Fargo	USA	North America	Station	22.5	91
Fayetville	USA	North America	ERA5-Land	24.651	81
Fayetville	USA	North America	ERA5	25.177	83
Fayetville	USA	North America	Station	25.3333	80
flint	USA	North America	ERA5-Land	22.6373	91
flint	USA	North America	ERA5	22.6897	91
flint	USA	North America	Station	22.8333	92
Fresno	USA	North America	ERA5-Land	25.52	78
Fresno	USA	North America	ERA5	25.5338	79
Fresno	USA	North America	Station	26.8333	84
Ft Wayne	USA	North America	ERA5-Land	22.6812	88
Ft Wayne	USA	North America	ERA5	23.5603	90
Ft Wayne	USA	North America	Station	23.3889	90
ftlaud	USA	North America	ERA5-Land	24.7207	50
ftlaud	USA	North America	ERA5	27.04	75
ftlaud	USA	North America	Station	25.1667	45
ftmyers	USA	North America	ERA5-Land	28.7717	99
ftmyers	USA	North America	ERA5	29.3012	99
ftmyers	USA	North America	Station	28.6111	94
ftpierce	USA	North America	ERA5-Land	26.7298	81
ftpierce	USA	North America	ERA5	27.1292	81
ftpierce	USA	North America	Station	28.2778	95
ftworth	USA	North America	ERA5-Land	29.8511	91
ftworth	USA	North America	ERA5	29.2069	90
ftworth	USA	North America	Station	28.3889	83
Gary	USA	North America	ERA5-Land	24.5713	92
Gary	USA	North America	ERA5	24.728	91
Gary	USA	North America	Station	25.6667	92
Gasinesville	USA	North America	ERA5-Land	25.9579	80
Gasinesville	USA	North America	ERA5	26.0863	80
Gasinesville	USA	North America	Station	25.9444	82
Gettysburg	USA	North America	ERA5-Land	22.7083	82
Gettysburg	USA	North America	ERA5	22.1909	83
Gettysburg	USA	North America	Station	24.1111	85
Grand heaven	USA	North America	ERA5-Land	21.3464	85
Grand heaven	USA	North America	ERA5	23.0341	91
Grand heaven	USA	North America	Station	20.9444	86
Grand Junctio	USA	North America	ERA5-Land	21.7066	81
Grand Junctio	USA	North America	ERA5	20.017	81
Grand Junctio	USA	North America	Station	22.8333	80
GrandRapids	USA	North America	ERA5-Land	22.3057	90
GrandRapids	USA	North America	ERA5	21.7377	88
GrandRapids	USA	North America	Station	22.3889	90
green bay	USA	North America	ERA5-Land	20.7841	85
green bay	USA	North America	ERA5	20.7134	86
green bay	USA	North America	Station	19.8333	84
Greensb	USA	North America	ERA5-Land	25.6417	92
Greensb	USA	North America	ERA5	25.8516	91
Greensb	USA	North America	Station	25.7222	92
greensburg	USA	North America	ERA5-Land	20.4046	82
greensburg	USA	North America	ERA5	20.8408	81
greensburg	USA	North America	Station	23.0556	82
greenv	USA	North America	ERA5-Land	23.3906	80
greenv	USA	North America	ERA5	22.2015	79
greenv	USA	North America	Station	25.0556	79
Harrisburg	USA	North America	ERA5-Land	22.2977	84
Harrisburg	USA	North America	ERA5	23.0114	85
Harrisburg	USA	North America	Station	23.1667	83
Hartford	USA	North America	ERA5-Land	19.8395	79
Hartford	USA	North America	ERA5	18.9296	79
Hartford	USA	North America	Station	21.2778	80
Hicory	USA	North America	ERA5-Land	23.0162	79
Hicory	USA	North America	ERA5	22.968	78
Hicory	USA	North America	Station	23.8333	83
Holland	USA	North America	ERA5-Land	21.4921	85
Holland	USA	North America	ERA5	22.8274	89
Holland	USA	North America	Station	21.7778	89
honolulu	USA	North America	ERA5-Land	23.5567	49
honolulu	USA	North America	ERA5	23.2207	49
honolulu	USA	North America	Station	25.3889	53
Houston	USA	North America	ERA5-Land	28.6105	92
Houston	USA	North America	ERA5	28.6567	91
Houston	USA	North America	Station	28	84
Indianapolis	USA	North America	ERA5-Land	22.5999	83
Indianapolis	USA	North America	ERA5	22.6623	84
Indianapolis	USA	North America	Station	24.3667	90
Iowa city	USA	North America	ERA5-Land	22.227	84
Iowa city	USA	North America	ERA5	22.0961	84
Iowa city	USA	North America	Station	22.2222	84
Jacksonville	USA	North America	ERA5-Land	26.3359	82
Jacksonville	USA	North America	ERA5	26.0476	81
Jacksonville	USA	North America	Station	27.2222	82
Jersy city	USA	North America	ERA5-Land	23.0363	87
Jersy city	USA	North America	ERA5	24.6936	91
Jersy city	USA	North America	Station	21.6667	91
Kalamazoo	USA	North America	ERA5-Land	22.4819	91
Kalamazoo	USA	North America	ERA5	22.3601	90
Kalamazoo	USA	North America	Station	24	90
Kansas	USA	North America	ERA5-Land	24.3288	83
Kansas	USA	North America	ERA5	24.178	83
Kansas	USA	North America	Station	25.1667	83
kenosha	USA	North America	ERA5-Land	21.2562	81
kenosha	USA	North America	ERA5	21.6871	82
kenosha	USA	North America	Station	20.7778	82
Klamath	USA	North America	ERA5-Land	21.314	91
Klamath	USA	North America	ERA5	19.2454	91
Klamath	USA	North America	Station	20.2222	91
Knoxville	USA	North America	ERA5-Land	23.0642	82
Knoxville	USA	North America	ERA5	23.729	82
Knoxville	USA	North America	Station	24	82
LafayetteIN	USA	North America	ERA5-Land	22.2894	83
LafayetteIN	USA	North America	ERA5	22.011	81
LafayetteIN	USA	North America	Station	22.7778	84
lafayetteLA	USA	North America	ERA5-Land	26.6125	80
lafayetteLA	USA	North America	ERA5	26.6086	81
lafayetteLA	USA	North America	Station	26.8889	82
Lake charles	USA	North America	ERA5-Land	26.631	79
Lake charles	USA	North America	ERA5	26.4334	79
Lake charles	USA	North America	Station	27.9444	80
lakeland	USA	North America	ERA5-Land	26.2679	79
lakeland	USA	North America	ERA5	26.4983	78
lakeland	USA	North America	Station	27.9444	78
lancast	USA	North America	ERA5-Land	22.2417	82
lancast	USA	North America	ERA5	22.1911	81
lancast	USA	North America	Station	24.2778	88
lansing	USA	North America	ERA5-Land	21.113	85
lansing	USA	North America	ERA5	22.0967	89
lansing	USA	North America	Station	21.3333	87
LaPorte	USA	North America	ERA5-Land	21.5263	83
LaPorte	USA	North America	ERA5	22.1356	82
LaPorte	USA	North America	Station	21.5	83
lasvegas	USA	North America	ERA5-Land	29.1742	78
lasvegas	USA	North America	ERA5	25.2307	80
lasvegas	USA	North America	Station	30	77
LittleRock	USA	North America	ERA5-Land	25.9005	80
LittleRock	USA	North America	ERA5	25.6932	80
LittleRock	USA	North America	Station	26.1667	82
Logan	USA	North America	ERA5-Land	21.3672	88
Logan	USA	North America	ERA5	21.9829	88
Logan	USA	North America	Station	21.6111	85
LosAngeles	USA	North America	ERA5-Land	18.2079	59
LosAngeles	USA	North America	ERA5	17.3713	55
LosAngeles	USA	North America	Station	23.4611	95
louisv	USA	North America	ERA5-Land	22.8287	79
louisv	USA	North America	ERA5	23.1141	79
louisv	USA	North America	Station	23.8333	79
Macon	USA	North America	ERA5-Land	25.4156	80
Macon	USA	North America	ERA5	24.8625	78
Macon	USA	North America	Station	25.6667	81
MadisonIL	USA	North America	ERA5-Land	20.607	82
MadisonIL	USA	North America	ERA5	21.1815	84
MadisonIL	USA	North America	Station	24.8333	80
madisonWI	USA	North America	ERA5-Land	21.9824	88
madisonWI	USA	North America	ERA5	22.1949	88
madisonWI	USA	North America	Station	22.6667	90
marlboro	USA	North America	ERA5-Land	23.0996	80
marlboro	USA	North America	ERA5	23.6255	80
marlboro	USA	North America	Station	22.8889	80
mcallen	USA	North America	ERA5-Land	27.5361	67
mcallen	USA	North America	ERA5	28.8673	75
mcallen	USA	North America	Station	28.7778	76
Medford	USA	North America	ERA5-Land	21.3718	91
Medford	USA	North America	ERA5	21.4124	91
Medford	USA	North America	Station	23.7778	91
melbourn	USA	North America	ERA5-Land	26.477	79
melbourn	USA	North America	ERA5	26.5429	80
melbourn	USA	North America	Station	27	80
memphis	USA	North America	ERA5-Land	30.4812	99
memphis	USA	North America	ERA5	25.3869	79
memphis	USA	North America	Station	25.7778	78
mercer	USA	North America	ERA5-Land	21.7234	91
mercer	USA	North America	ERA5	22.4225	91
mercer	USA	North America	Station	20.8889	86
Miami	USA	North America	ERA5-Land	24.0233	40
Miami	USA	North America	ERA5	24.5786	46
Miami	USA	North America	Station	25.2778	48
middles	USA	North America	ERA5-Land	22.7472	85
middles	USA	North America	ERA5	24.2188	90
middles	USA	North America	Station	23.7778	85
Middletown	USA	North America	ERA5-Land	20.0131	80
Middletown	USA	North America	ERA5	19.1285	81
Middletown	USA	North America	Station	23.5	86
milwauke	USA	North America	ERA5-Land	21.6051	85
milwauke	USA	North America	ERA5	21.8375	86
milwauke	USA	North America	Station	22.8333	90
minneap	USA	North America	ERA5-Land	23.023	91
minneap	USA	North America	ERA5	22.8122	91
minneap	USA	North America	Station	23.1667	90
Mobile	USA	North America	ERA5-Land	26.257	79
Mobile	USA	North America	ERA5	26.2724	81
Mobile	USA	North America	Station	27.1667	81
Modesto	USA	North America	ERA5-Land	21.7832	70
Modesto	USA	North America	ERA5	18.7756	62
Modesto	USA	North America	Station	24.7222	77
monmouth	USA	North America	ERA5-Land	22.7359	83
monmouth	USA	North America	ERA5	23.0905	83
monmouth	USA	North America	Station	23.7778	83
Monroe	USA	North America	ERA5-Land	26.5606	79
Monroe	USA	North America	ERA5	26.2241	78
Monroe	USA	North America	Station	26.1667	79
Montgomery	USA	North America	ERA5-Land	25.8708	80
Montgomery	USA	North America	ERA5	25.2196	79
Montgomery	USA	North America	Station	27.0556	79
Muncie	USA	North America	ERA5-Land	22.3039	85
Muncie	USA	North America	ERA5	23.5954	89
Muncie	USA	North America	Station	24.8889	91
Muskegon	USA	North America	ERA5-Land	22.4064	90
Muskegon	USA	North America	ERA5	22.6949	92
Muskegon	USA	North America	Station	22.2222	91
Myrtle Beach	USA	North America	ERA5-Land	25.0707	79
Myrtle Beach	USA	North America	ERA5	25.1151	79
Myrtle Beach	USA	North America	Station	25.4444	81
Nampa	USA	North America	ERA5-Land	21.8458	81
Nampa	USA	North America	ERA5	21.422	80
Nampa	USA	North America	Station	21.4444	83
Nashua	USA	North America	ERA5-Land	22.4245	91
Nashua	USA	North America	ERA5	22.8092	91
Nashua	USA	North America	Station	24.8333	91
nashv	USA	North America	ERA5-Land	23.9484	79
nashv	USA	North America	ERA5	24.2928	80
nashv	USA	North America	Station	24.4444	79
nassau	USA	North America	ERA5-Land	21.4001	83
nassau	USA	North America	ERA5	22.2638	82
nassau	USA	North America	Station	21.8889	81
newark	USA	North America	ERA5-Land	21.8783	82
newark	USA	North America	ERA5	22.9927	85
newark	USA	North America	Station	24.3889	86
newburgh	USA	North America	ERA5-Land	22.5184	91
newburgh	USA	North America	ERA5	23.0733	91
newburgh	USA	North America	Station	23.4444	92
newhaven	USA	North America	ERA5-Land	20.3932	80
newhaven	USA	North America	ERA5	20.7667	80
newhaven	USA	North America	Station	21.5	80
newlond	USA	North America	ERA5-Land	21.0998	85
newlond	USA	North America	ERA5	21.4379	90
newlond	USA	North America	Station	20.6667	82
NewOrleans	USA	North America	ERA5-Land	26.6967	78
NewOrleans	USA	North America	ERA5	26.6381	77
NewOrleans	USA	North America	Station	27.6667	77
NewYork	USA	North America	ERA5-Land	21.4185	80
NewYork	USA	North America	ERA5	22.3958	81
NewYork	USA	North America	Station	19.8889	84
Niles	USA	North America	ERA5-Land	22.9921	90
Niles	USA	North America	ERA5	23.5398	91
Niles	USA	North America	Station	23.5	91
Norfolk	USA	North America	ERA5-Land	24.2176	82
Norfolk	USA	North America	ERA5	24.6338	83
Norfolk	USA	North America	Station	25.1667	84
Oakland	USA	North America	ERA5-Land	19.8695	94
Oakland	USA	North America	ERA5	19.1039	95
Oakland	USA	North America	Station	19.1667	95
ocala	USA	North America	ERA5-Land	26.1922	81
ocala	USA	North America	ERA5	26.6174	84
ocala	USA	North America	Station	26.1111	83
Oklahoma	USA	North America	ERA5-Land	28.8315	91
Oklahoma	USA	North America	ERA5	29.0435	91
Oklahoma	USA	North America	Station	28.8889	92
Omaha	USA	North America	ERA5-Land	22.8222	83
Omaha	USA	North America	ERA5	23.2699	84
Omaha	USA	North America	Station	24.8333	90
Orlando	USA	North America	ERA5-Land	27.1106	89
Orlando	USA	North America	ERA5	26.8007	83
Orlando	USA	North America	Station	27.8333	90
Ottawa	USA	North America	ERA5-Land	23.5593	89
Ottawa	USA	North America	ERA5	22.766	85
Ottawa	USA	North America	Station	22.5	85
Palmbeach	USA	North America	ERA5-Land	25.0124	58
Palmbeach	USA	North America	ERA5	25.0442	54
Palmbeach	USA	North America	Station	24.7222	48
Pensacola	USA	North America	ERA5-Land	26.1175	78
Pensacola	USA	North America	ERA5	25.6253	79
Pensacola	USA	North America	Station	26.6667	79
philly	USA	North America	ERA5-Land	22.141	80
philly	USA	North America	ERA5	21.6363	79
philly	USA	North America	Station	22.5556	80
Phoenix	USA	North America	ERA5-Land	28.11	65
Phoenix	USA	North America	ERA5	34.9218	91
Phoenix	USA	North America	Station	35.6667	92
pittsb	USA	North America	ERA5-Land	22.0683	88
pittsb	USA	North America	ERA5	22.1215	87
pittsb	USA	North America	Station	23.2222	89
Plymouth	USA	North America	ERA5-Land	20.6701	82
Plymouth	USA	North America	ERA5	20.1926	81
Plymouth	USA	North America	Station	20.2778	83
Portage	USA	North America	ERA5-Land	20.5002	92
Portage	USA	North America	ERA5	20.3	92
Portage	USA	North America	Station	22.7222	81
PortArthur	USA	North America	ERA5-Land	27.0526	78
PortArthur	USA	North America	ERA5	26.8267	78
PortArthur	USA	North America	Station	26.8889	78
PortlandOR	USA	North America	ERA5-Land	20.4992	92
PortlandOR	USA	North America	ERA5	20.2999	92
PortlandOR	USA	North America	Station	21.1667	92
portlme	USA	North America	ERA5-Land	19.3869	87
portlme	USA	North America	ERA5	20.648	90
portlme	USA	North America	Station	20.8333	91
Providence	USA	North America	ERA5-Land	21.1765	85
Providence	USA	North America	ERA5	22.603	90
Providence	USA	North America	Station	22.8333	90
Provo	USA	North America	ERA5-Land	21.505	81
Provo	USA	North America	ERA5	21.135	83
Provo	USA	North America	Station	24.2778	90
raleigh	USA	North America	ERA5-Land	24.4491	82
raleigh	USA	North America	ERA5	24.4976	81
raleigh	USA	North America	Station	24.9444	85
reading	USA	North America	ERA5-Land	21.3231	81
reading	USA	North America	ERA5	22.24	81
reading	USA	North America	Station	23.5	85
Reno	USA	North America	ERA5-Land	23.2753	91
Reno	USA	North America	ERA5	21.9728	91
Reno	USA	North America	Station	23.8333	90
Richmond	USA	North America	ERA5-Land	24.6587	86
Richmond	USA	North America	ERA5	24.716	85
Richmond	USA	North America	Station	29.4444	99
Riverside	USA	North America	ERA5-Land	25.89	92
Riverside	USA	North America	ERA5	17.9175	59
Riverside	USA	North America	Station	18.2778	56
rochest	USA	North America	ERA5-Land	21.9387	90
rochest	USA	North America	ERA5	22.2664	92
rochest	USA	North America	Station	22.1667	91
Rockville	USA	North America	ERA5-Land	22.5288	80
Rockville	USA	North America	ERA5	22.8534	79
Rockville	USA	North America	Station	23.7778	79
Sacramento	USA	North America	ERA5-Land	20.6792	70
Sacramento	USA	North America	ERA5	19.2188	62
Sacramento	USA	North America	Station	18.8889	65
Saint Charles	USA	North America	ERA5-Land	24.6054	84
Saint Charles	USA	North America	ERA5	24.6699	84
Saint Charles	USA	North America	Station	25.3333	84
Saint Clair	USA	North America	ERA5-Land	24.2355	81
Saint Clair	USA	North America	ERA5	24.2129	81
Saint Clair	USA	North America	Station	25.1111	81
SaltLake	USA	North America	ERA5-Land	21.1283	81
SaltLake	USA	North America	ERA5	23.0618	85
SaltLake	USA	North America	Station	24.2222	84
San Jose	USA	North America	ERA5-Land	23.1389	92
San Jose	USA	North America	ERA5	15.6185	58
San Jose	USA	North America	Station	19.7778	66
Santa Barbara	USA	North America	ERA5-Land	24.4259	94
Santa Barbara	USA	North America	ERA5	15.4312	54
Santa Barbara	USA	North America	Station	20.9444	97
santonio	USA	North America	ERA5-Land	29.5982	93
santonio	USA	North America	ERA5	29.3243	93
santonio	USA	North America	Station	30.0556	91
sarasota	USA	North America	ERA5-Land	26.7566	78
sarasota	USA	North America	ERA5	28.9979	99
sarasota	USA	North America	Station	28.5556	90
Scranton	USA	North America	ERA5-Land	19.6253	83
Scranton	USA	North America	ERA5	19.8137	83
Scranton	USA	North America	Station	20.4444	82
sdiego	USA	North America	ERA5-Land	22.9788	95
sdiego	USA	North America	ERA5	20.4621	97
sdiego	USA	North America	Station	24.8889	96
Seattle	USA	North America	ERA5-Land	19.5132	93
Seattle	USA	North America	ERA5	19.7619	93
Seattle	USA	North America	Station	16.7778	95
sfranc	USA	North America	ERA5-Land	18.3966	95
sfranc	USA	North America	ERA5	17.0847	97
sfranc	USA	North America	Station	20.1667	97
Sioux City	USA	North America	ERA5-Land	22.0118	83
Sioux City	USA	North America	ERA5	21.9911	82
Sioux City	USA	North America	Station	21.5556	80
South bend	USA	North America	ERA5-Land	22.4477	88
South bend	USA	North America	ERA5	23.5398	91
South bend	USA	North America	Station	23.5	91
Spartanburg	USA	North America	ERA5-Land	24.0537	81
Spartanburg	USA	North America	ERA5	22.487	81
Spartanburg	USA	North America	Station	24.6667	85
Spokane	USA	North America	ERA5-Land	19.2785	82
Spokane	USA	North America	ERA5	18.3135	80
Spokane	USA	North America	Station	18.8333	82
SpringfiedMO	USA	North America	ERA5-Land	23.6836	81
SpringfiedMO	USA	North America	ERA5	24.0002	81
SpringfiedMO	USA	North America	Station	23.5	81
SpringfieldMA	USA	North America	ERA5-Land	20.362	83
SpringfieldMA	USA	North America	ERA5	20.9032	86
SpringfieldMA	USA	North America	Station	21.8889	85
St. Petersbur	USA	North America	ERA5-Land	26.8107	79
St. Petersbur	USA	North America	ERA5	29.0433	99
St. Petersbur	USA	North America	Station	28.1667	77
stamford	USA	North America	ERA5-Land	21.4897	84
stamford	USA	North America	ERA5	23.6626	89
stamford	USA	North America	Station	21.7778	85
StateCollege	USA	North America	ERA5-Land	19.5954	82
StateCollege	USA	North America	ERA5	20.8846	85
StateCollege	USA	North America	Station	21.1667	83
Steubenville	USA	North America	ERA5-Land	21.1298	83
Steubenville	USA	North America	ERA5	21.9537	85
Steubenville	USA	North America	Station	23.3333	88
StLouis	USA	North America	ERA5-Land	26.5283	91
StLouis	USA	North America	ERA5	26.4664	91
StLouis	USA	North America	Station	25.8089	84
stockton	USA	North America	ERA5-Land	24.618	92
stockton	USA	North America	ERA5	18.7323	61
stockton	USA	North America	Station	19.7222	65
Tacoma	USA	North America	ERA5-Land	18.9714	92
Tacoma	USA	North America	ERA5	19.8661	93
Tacoma	USA	North America	Station	19.8889	92
Tallahassee	USA	North America	ERA5-Land	26.2876	84
Tallahassee	USA	North America	ERA5	26.2469	84
Tallahassee	USA	North America	Station	27.2778	91
Tampa	USA	North America	ERA5-Land	26.695	79
Tampa	USA	North America	ERA5	26.95	79
Tampa	USA	North America	Station	27.2222	79
Terra Haute	USA	North America	ERA5-Land	23.0147	82
Terra Haute	USA	North America	ERA5	22.9624	82
Terra Haute	USA	North America	Station	22.5	81
Toledo	USA	North America	ERA5-Land	21.0375	81
Toledo	USA	North America	ERA5	20.1365	80
Toledo	USA	North America	Station	21.2778	82
Topeka	USA	North America	ERA5-Land	24.3689	83
Topeka	USA	North America	ERA5	23.8641	82
Topeka	USA	North America	Station	24	82
trenton	USA	North America	ERA5-Land	22.2716	82
trenton	USA	North America	ERA5	23.5124	85
trenton	USA	North America	Station	22.8333	82
tucson	USA	North America	ERA5-Land	28.938	77
tucson	USA	North America	ERA5	29.5665	77
tucson	USA	North America	Station	28.5	78
Tulsa	USA	North America	ERA5-Land	26.9578	85
Tulsa	USA	North America	ERA5	25.9293	81
Tulsa	USA	North America	Station	26.3889	82
Vancouver	USA	North America	ERA5-Land	20.7572	93
Vancouver	USA	North America	ERA5	19.6853	93
Vancouver	USA	North America	Station	21.3889	93
ventura	USA	North America	ERA5-Land	17.5315	60
ventura	USA	North America	ERA5	16.6176	56
ventura	USA	North America	Station	21.7778	96
Visalia	USA	North America	ERA5-Land	28.8742	92
Visalia	USA	North America	ERA5	28.0864	92
Visalia	USA	North America	Station	27.9444	92
Washington	USA	North America	ERA5-Land	22.1467	89
Washington	USA	North America	ERA5	22.9909	90
Washington	USA	North America	Station	23.1633	91
WDC	USA	North America	ERA5-Land	25.3843	90
WDC	USA	North America	ERA5	25.8884	91
WDC	USA	North America	Station	26.5	91
weber	USA	North America	ERA5-Land	20.6779	81
weber	USA	North America	ERA5	20.353	81
weber	USA	North America	Station	24	82
wichita	USA	North America	ERA5-Land	24.4269	80
wichita	USA	North America	ERA5	24.1487	80
wichita	USA	North America	Station	24.5556	80
Wilmington	USA	North America	ERA5-Land	22.7989	82
Wilmington	USA	North America	ERA5	22.9787	84
Wilmington	USA	North America	Station	23.5556	84
Winston	USA	North America	ERA5-Land	23.642	82
Winston	USA	North America	ERA5	23.9991	82
Winston	USA	North America	Station	24.5489	82
Worcester	USA	North America	ERA5-Land	19.7683	83
Worcester	USA	North America	ERA5	21.2782	87
Worcester	USA	North America	Station	18.8333	81
york	USA	North America	ERA5-Land	22.0115	81
york	USA	North America	ERA5	22.4425	82
york	USA	North America	Station	22.3889	82
Youngstown	USA	North America	ERA5-Land	20.5696	83
Youngstown	USA	North America	ERA5	20.8796	83
Youngstown	USA	North America	Station	20.6111	84
Ho Chi Minh City	Vietnam	South-East Asia	ERA5-Land	27.4391	62
Ho Chi Minh City	Vietnam	South-East Asia	ERA5	29.0194	82
Ho Chi Minh City	Vietnam	South-East Asia	Station	29.2	70
Hue	Vietnam	South-East Asia	ERA5-Land	27.5163	68
Hue	Vietnam	South-East Asia	ERA5	27.508	76
Hue	Vietnam	South-East Asia	Station	28.8	74

## Sheet: RR_for_cold(1p)_and_heat(99p)
City	Country	Region	Component	Temperature Source	RR	RR_CI95_lower	RR_CI95_higher
Buenos Aires	Argentina	South America	Cold	ERA5-Land	1.37486	1.27336	1.48445
Buenos Aires	Argentina	South America	Cold	ERA5	1.3871	1.28332	1.49927
Buenos Aires	Argentina	South America	Cold	Station	1.39951	1.28518	1.52402
Buenos Aires	Argentina	South America	Heat	ERA5-Land	1.23961	1.16207	1.32233
Buenos Aires	Argentina	South America	Heat	ERA5	1.28017	1.19915	1.36667		Cold: 1st percentile, Heat: 99th percentile RR: Relative Risk CI95: Confidence Interval (95%)
Buenos Aires	Argentina	South America	Heat	Station	1.26471	1.17034	1.3667
Cordoba	Argentina	South America	Cold	ERA5-Land	1.20641	1.08768	1.33809
Cordoba	Argentina	South America	Cold	ERA5	1.2093	1.08417	1.34887
Cordoba	Argentina	South America	Cold	Station	1.25422	1.12218	1.40181
Cordoba	Argentina	South America	Heat	ERA5-Land	1.15189	1.04767	1.26649
Cordoba	Argentina	South America	Heat	ERA5	1.16103	1.03757	1.29918
Cordoba	Argentina	South America	Heat	Station	1.2681	1.11713	1.43947
Rosario	Argentina	South America	Cold	ERA5-Land	1.47621	1.33091	1.63738
Rosario	Argentina	South America	Cold	ERA5	1.49867	1.34713	1.66725
Rosario	Argentina	South America	Cold	Station	1.51634	1.34623	1.70795
Rosario	Argentina	South America	Heat	ERA5-Land	1.24493	1.14052	1.3589
Rosario	Argentina	South America	Heat	ERA5	1.25891	1.15904	1.36738
Rosario	Argentina	South America	Heat	Station	1.27934	1.17045	1.39835
Brisbane	Australia	Oceania	Cold	ERA5-Land	1.31352	1.1856	1.45524
Brisbane	Australia	Oceania	Cold	ERA5	1.31008	1.18615	1.44696
Brisbane	Australia	Oceania	Cold	Station	1.33145	1.20641	1.46944
Brisbane	Australia	Oceania	Heat	ERA5-Land	1.09544	1.04255	1.151
Brisbane	Australia	Oceania	Heat	ERA5	1.08641	1.03639	1.13884
Brisbane	Australia	Oceania	Heat	Station	1.13239	1.04634	1.22553
Melbourne	Australia	Oceania	Cold	ERA5-Land	1.22292	1.12954	1.32401
Melbourne	Australia	Oceania	Cold	ERA5	1.20582	1.11106	1.30865
Melbourne	Australia	Oceania	Cold	Station	1.22834	1.12672	1.33912
Melbourne	Australia	Oceania	Heat	ERA5-Land	1.1656	1.08865	1.248
Melbourne	Australia	Oceania	Heat	ERA5	1.15939	1.08471	1.23922
Melbourne	Australia	Oceania	Heat	Station	1.14374	1.06213	1.23162
Sydney	Australia	Oceania	Cold	ERA5-Land	1.34833	1.24672	1.45822
Sydney	Australia	Oceania	Cold	ERA5	1.31185	1.21397	1.41761
Sydney	Australia	Oceania	Cold	Station	1.34177	1.2359	1.45671
Sydney	Australia	Oceania	Heat	ERA5-Land	1.16327	1.09072	1.24065
Sydney	Australia	Oceania	Heat	ERA5	1.16228	1.08489	1.24518
Sydney	Australia	Oceania	Heat	Station	1.15347	1.0719	1.24126
Belem	Brazil	South America	Cold	ERA5-Land	1.04704	0.940041	1.16623
Belem	Brazil	South America	Cold	ERA5	1.046	0.961075	1.13842
Belem	Brazil	South America	Cold	Station	1.10204	0.988065	1.22915
Belem	Brazil	South America	Heat	ERA5-Land	1.01502	0.882805	1.16704
Belem	Brazil	South America	Heat	ERA5	1.00305	0.902548	1.11474
Belem	Brazil	South America	Heat	Station	1.04753	0.958281	1.14509
Belo Horizonte	Brazil	South America	Cold	ERA5-Land	1.1514	1.06643	1.24315
Belo Horizonte	Brazil	South America	Cold	ERA5	1.1709	1.07958	1.26994
Belo Horizonte	Brazil	South America	Cold	Station	1.17154	1.08781	1.2617
Belo Horizonte	Brazil	South America	Heat	ERA5-Land	1.08496	1.01175	1.16347
Belo Horizonte	Brazil	South America	Heat	ERA5	1.11153	1.02405	1.20649
Belo Horizonte	Brazil	South America	Heat	Station	1.14177	1.03566	1.25874
Brasilia	Brazil	South America	Cold	ERA5-Land	1.12509	1.03567	1.22223
Brasilia	Brazil	South America	Cold	ERA5	1.12293	1.02564	1.22944
Brasilia	Brazil	South America	Cold	Station	1.13076	1.03173	1.23929
Brasilia	Brazil	South America	Heat	ERA5-Land	1.08587	0.987369	1.19419
Brasilia	Brazil	South America	Heat	ERA5	1.0543	0.971996	1.14358
Brasilia	Brazil	South America	Heat	Station	1.09252	1.00034	1.1932
Cuiaba	Brazil	South America	Cold	ERA5-Land	1.14709	1.03102	1.27622
Cuiaba	Brazil	South America	Cold	ERA5	1.12529	1.01436	1.24835
Cuiaba	Brazil	South America	Cold	Station	1.18267	1.0459	1.33734
Cuiaba	Brazil	South America	Heat	ERA5-Land	1.08835	0.984	1.20377
Cuiaba	Brazil	South America	Heat	ERA5	1.07703	0.988574	1.1734
Cuiaba	Brazil	South America	Heat	Station	1.07917	0.956502	1.21756
Curitiba	Brazil	South America	Cold	ERA5-Land	1.32591	1.19928	1.4659
Curitiba	Brazil	South America	Cold	ERA5	1.33229	1.20448	1.47368
Curitiba	Brazil	South America	Cold	Station	1.31259	1.18981	1.44803
Curitiba	Brazil	South America	Heat	ERA5-Land	1.08838	0.986378	1.20093
Curitiba	Brazil	South America	Heat	ERA5	1.10496	0.991141	1.23185
Curitiba	Brazil	South America	Heat	Station	1.0853	0.978958	1.20319
Fortaleza	Brazil	South America	Cold	ERA5-Land	1.20734	1.08564	1.34269
Fortaleza	Brazil	South America	Cold	ERA5	1.17809	1.07641	1.28938
Fortaleza	Brazil	South America	Cold	Station	1.2103	1.10531	1.32526
Fortaleza	Brazil	South America	Heat	ERA5-Land	1.05024	0.974659	1.13168
Fortaleza	Brazil	South America	Heat	ERA5	1.05398	0.964089	1.15225
Fortaleza	Brazil	South America	Heat	Station	1.04309	0.95495	1.13937
Goiania	Brazil	South America	Cold	ERA5-Land	1.09513	1.02167	1.17386
Goiania	Brazil	South America	Cold	ERA5	1.09725	1.02188	1.17817
Goiania	Brazil	South America	Cold	Station	1.12134	1.03583	1.21391
Goiania	Brazil	South America	Heat	ERA5-Land	1.07998	0.972829	1.19893
Goiania	Brazil	South America	Heat	ERA5	1.0994	0.993961	1.21601
Goiania	Brazil	South America	Heat	Station	1.09365	1.00459	1.19062
Joao Pessoa	Brazil	South America	Cold	ERA5-Land	1.05077	0.927993	1.18979
Joao Pessoa	Brazil	South America	Cold	ERA5	1.09662	0.937768	1.28239
Joao Pessoa	Brazil	South America	Cold	Station	1.08204	0.97751	1.19776
Joao Pessoa	Brazil	South America	Heat	ERA5-Land	1.04584	0.928617	1.17787
Joao Pessoa	Brazil	South America	Heat	ERA5	1.02134	0.890178	1.17183
Joao Pessoa	Brazil	South America	Heat	Station	1.04691	0.934557	1.17277
Maceio	Brazil	South America	Cold	ERA5-Land	1.01384	0.895512	1.14781
Maceio	Brazil	South America	Cold	ERA5	1.05284	0.917317	1.20838
Maceio	Brazil	South America	Cold	Station	1.06283	0.950997	1.18781
Maceio	Brazil	South America	Heat	ERA5-Land	1.04515	0.944113	1.15699
Maceio	Brazil	South America	Heat	ERA5	1.02786	0.94119	1.12251
Maceio	Brazil	South America	Heat	Station	1.02756	0.932269	1.13258
Manaus	Brazil	South America	Cold	ERA5-Land	1.05155	0.968728	1.14144
Manaus	Brazil	South America	Cold	ERA5	1.06731	0.983634	1.15811
Manaus	Brazil	South America	Cold	Station	1.11545	1.021	1.21864
Manaus	Brazil	South America	Heat	ERA5-Land	1.05332	0.960832	1.15472
Manaus	Brazil	South America	Heat	ERA5	1.05108	0.958906	1.15211
Manaus	Brazil	South America	Heat	Station	1.13363	0.995974	1.29031
Natal	Brazil	South America	Cold	ERA5-Land	1.13702	1.03718	1.24647
Natal	Brazil	South America	Cold	ERA5	1.19393	1.03194	1.38135
Natal	Brazil	South America	Cold	Station	1.19044	1.06799	1.32692
Natal	Brazil	South America	Heat	ERA5-Land	1.02951	0.926006	1.14459
Natal	Brazil	South America	Heat	ERA5	1	1	1
Natal	Brazil	South America	Heat	Station	1.02775	0.893137	1.18266
Porto Alegre	Brazil	South America	Cold	ERA5-Land	1.38792	1.27237	1.51398
Porto Alegre	Brazil	South America	Cold	ERA5	1.39528	1.2759	1.52583
Porto Alegre	Brazil	South America	Cold	Station	1.41998	1.28213	1.57265
Porto Alegre	Brazil	South America	Heat	ERA5-Land	1.1572	1.08347	1.23595
Porto Alegre	Brazil	South America	Heat	ERA5	1.16183	1.08507	1.24401
Porto Alegre	Brazil	South America	Heat	Station	1.15593	1.07759	1.23997
Recife	Brazil	South America	Cold	ERA5-Land	1	1	1
Recife	Brazil	South America	Cold	ERA5	1.02835	0.913553	1.15757
Recife	Brazil	South America	Cold	Station	1.03228	0.937666	1.13644
Recife	Brazil	South America	Heat	ERA5-Land	1.05281	0.922352	1.20173
Recife	Brazil	South America	Heat	ERA5	1.03415	0.944479	1.13232
Recife	Brazil	South America	Heat	Station	1.03485	0.920836	1.16297
Salvador	Brazil	South America	Cold	ERA5-Land	1.06714	0.957701	1.18909
Salvador	Brazil	South America	Cold	ERA5	1.08113	0.971462	1.20318
Salvador	Brazil	South America	Cold	Station	1.10775	1.00998	1.21498
Salvador	Brazil	South America	Heat	ERA5-Land	1	1	1
Salvador	Brazil	South America	Heat	ERA5	1	1	1
Salvador	Brazil	South America	Heat	Station	1.01223	0.893773	1.14639
Sao Luis	Brazil	South America	Cold	ERA5-Land	1.10977	1.02025	1.20714
Sao Luis	Brazil	South America	Cold	ERA5	1.10009	1.00256	1.20711
Sao Luis	Brazil	South America	Cold	Station	1.13755	1.03301	1.25266
Sao Luis	Brazil	South America	Heat	ERA5-Land	1.0459	0.97123	1.12631
Sao Luis	Brazil	South America	Heat	ERA5	1.09041	0.982462	1.21021
Sao Luis	Brazil	South America	Heat	Station	1.06694	0.992597	1.14684
Sao Paulo	Brazil	South America	Cold	ERA5-Land	1.40601	1.32481	1.4922
Sao Paulo	Brazil	South America	Cold	ERA5	1.39801	1.31946	1.48123
Sao Paulo	Brazil	South America	Cold	Station	1.37948	1.30763	1.45527
Sao Paulo	Brazil	South America	Heat	ERA5-Land	1.11985	1.05802	1.18529
Sao Paulo	Brazil	South America	Heat	ERA5	1.16292	1.08754	1.24352
Sao Paulo	Brazil	South America	Heat	Station	1.18112	1.09649	1.27228
Teresina	Brazil	South America	Cold	ERA5-Land	1.1657	1.01454	1.33937
Teresina	Brazil	South America	Cold	ERA5	1.15259	1.02957	1.29032
Teresina	Brazil	South America	Cold	Station	1.16221	1.06416	1.2693
Teresina	Brazil	South America	Heat	ERA5-Land	1.09638	0.984621	1.22083
Teresina	Brazil	South America	Heat	ERA5	1.08703	0.996362	1.18594
Teresina	Brazil	South America	Heat	Station	1.09059	0.98315	1.20977
Vitoria	Brazil	South America	Cold	ERA5-Land	1.1142	1.01702	1.22067
Vitoria	Brazil	South America	Cold	ERA5	1.09638	1.00547	1.1955
Vitoria	Brazil	South America	Cold	Station	1.14816	1.03661	1.2717
Vitoria	Brazil	South America	Heat	ERA5-Land	1.05521	0.979819	1.1364
Vitoria	Brazil	South America	Heat	ERA5	1.05616	0.980598	1.13755
Vitoria	Brazil	South America	Heat	Station	1.08708	0.993815	1.18909
Abbotsford	Canada	North America	Cold	ERA5-Land	1.14765	1.04373	1.26191
Abbotsford	Canada	North America	Cold	ERA5	1.14932	1.04285	1.26666
Abbotsford	Canada	North America	Cold	Station	1.16749	1.05716	1.28933
Abbotsford	Canada	North America	Heat	ERA5-Land	1.20306	1.09068	1.32702
Abbotsford	Canada	North America	Heat	ERA5	1.17084	1.07322	1.27733
Abbotsford	Canada	North America	Heat	Station	1.16007	1.06675	1.26154
Calgary	Canada	North America	Cold	ERA5-Land	1.13443	1.01648	1.26607
Calgary	Canada	North America	Cold	ERA5	1.12397	1.00048	1.2627
Calgary	Canada	North America	Cold	Station	1.09625	0.981762	1.22408
Calgary	Canada	North America	Heat	ERA5-Land	1.02447	0.933713	1.12404
Calgary	Canada	North America	Heat	ERA5	1.02834	0.93427	1.13188
Calgary	Canada	North America	Heat	Station	1.02012	0.900186	1.15603
Edmonton	Canada	North America	Cold	ERA5-Land	1.11869	1.01793	1.22943
Edmonton	Canada	North America	Cold	ERA5	1.0966	1.00174	1.20044
Edmonton	Canada	North America	Cold	Station	1.10994	1.00386	1.22722
Edmonton	Canada	North America	Heat	ERA5-Land	1.09945	1.02934	1.17433
Edmonton	Canada	North America	Heat	ERA5	1.11433	1.04085	1.193
Edmonton	Canada	North America	Heat	Station	1.10962	1.00965	1.21948
Halifax	Canada	North America	Cold	ERA5-Land	1.14474	1.03685	1.26386
Halifax	Canada	North America	Cold	ERA5	1.12291	1.01815	1.23845
Halifax	Canada	North America	Cold	Station	1.12727	1.01587	1.25088
Halifax	Canada	North America	Heat	ERA5-Land	1.04731	0.98524	1.11329
Halifax	Canada	North America	Heat	ERA5	1.0616	0.98711	1.14172
Halifax	Canada	North America	Heat	Station	1.07662	0.983928	1.17804
Hamilton	Canada	North America	Cold	ERA5-Land	1.18688	1.07156	1.31461
Hamilton	Canada	North America	Cold	ERA5	1.15921	1.04839	1.28174
Hamilton	Canada	North America	Cold	Station	1.14322	1.03914	1.25773
Hamilton	Canada	North America	Heat	ERA5-Land	1.14468	1.04211	1.25734
Hamilton	Canada	North America	Heat	ERA5	1.13144	1.03808	1.23319
Hamilton	Canada	North America	Heat	Station	1.14609	1.034	1.27034
Kingston	Canada	North America	Cold	ERA5-Land	1.18578	1.06776	1.31684
Kingston	Canada	North America	Cold	ERA5	1.17564	1.05397	1.31135
Kingston	Canada	North America	Cold	Station	1.16208	1.04118	1.29702
Kingston	Canada	North America	Heat	ERA5-Land	1.14417	1.03024	1.2707
Kingston	Canada	North America	Heat	ERA5	1.14938	1.04435	1.26498
Kingston	Canada	North America	Heat	Station	1.12774	1.01146	1.25739
Kitchener-Waterloo	Canada	North America	Cold	ERA5-Land	1.19019	1.06709	1.32749
Kitchener-Waterloo	Canada	North America	Cold	ERA5	1.16649	1.05091	1.29477
Kitchener-Waterloo	Canada	North America	Cold	Station	1.1439	1.03454	1.26482
Kitchener-Waterloo	Canada	North America	Heat	ERA5-Land	1.16896	1.05359	1.29696
Kitchener-Waterloo	Canada	North America	Heat	ERA5	1.1696	1.05623	1.29515
Kitchener-Waterloo	Canada	North America	Heat	Station	1.18337	1.05644	1.32555
London Ontario	Canada	North America	Cold	ERA5-Land	1.16864	1.0582	1.2906
London Ontario	Canada	North America	Cold	ERA5	1.15934	1.04936	1.28085
London Ontario	Canada	North America	Cold	Station	1.14451	1.0425	1.2565
London Ontario	Canada	North America	Heat	ERA5-Land	1.18076	1.07165	1.30097
London Ontario	Canada	North America	Heat	ERA5	1.1905	1.08562	1.30551
London Ontario	Canada	North America	Heat	Station	1.16559	1.06834	1.2717
Montreal	Canada	North America	Cold	ERA5-Land	1.17045	1.07101	1.27912
Montreal	Canada	North America	Cold	ERA5	1.15689	1.05763	1.26548
Montreal	Canada	North America	Cold	Station	1.14899	1.05315	1.25355
Montreal	Canada	North America	Heat	ERA5-Land	1.24769	1.16317	1.33835
Montreal	Canada	North America	Heat	ERA5	1.28328	1.18431	1.39051
Montreal	Canada	North America	Heat	Station	1.31447	1.20905	1.42909
Niagara	Canada	North America	Cold	ERA5-Land	1.23697	1.12183	1.36392
Niagara	Canada	North America	Cold	ERA5	1.22282	1.11012	1.34695
Niagara	Canada	North America	Cold	Station	1.23487	1.12314	1.35772
Niagara	Canada	North America	Heat	ERA5-Land	1.1648	1.05408	1.28715
Niagara	Canada	North America	Heat	ERA5	1.17236	1.05385	1.30419
Niagara	Canada	North America	Heat	Station	1.13169	1.03587	1.23636
Oakville	Canada	North America	Cold	ERA5-Land	1.16728	1.0463	1.30225
Oakville	Canada	North America	Cold	ERA5	1.14225	1.02752	1.2698
Oakville	Canada	North America	Cold	Station	1.15927	1.04582	1.28503
Oakville	Canada	North America	Heat	ERA5-Land	1.15087	1.02663	1.29016
Oakville	Canada	North America	Heat	ERA5	1.13078	1.01917	1.25462
Oakville	Canada	North America	Heat	Station	1.13606	1.01767	1.26822
Oshawa	Canada	North America	Cold	ERA5-Land	1.17765	1.05252	1.31765
Oshawa	Canada	North America	Cold	ERA5	1.14667	1.03552	1.26975
Oshawa	Canada	North America	Cold	Station	1.15005	1.03798	1.27421
Oshawa	Canada	North America	Heat	ERA5-Land	1.11939	1.00864	1.2423
Oshawa	Canada	North America	Heat	ERA5	1.12535	1.02948	1.23014
Oshawa	Canada	North America	Heat	Station	1.11399	1.01959	1.21714
Ottawa	Canada	North America	Cold	ERA5-Land	1.15181	1.04505	1.26947
Ottawa	Canada	North America	Cold	ERA5	1.12817	1.02577	1.2408
Ottawa	Canada	North America	Cold	Station	1.14117	1.02617	1.26906
Ottawa	Canada	North America	Heat	ERA5-Land	1.11229	1.0193	1.21375
Ottawa	Canada	North America	Heat	ERA5	1.10933	1.01392	1.21372
Ottawa	Canada	North America	Heat	Station	1.10067	1.00134	1.20986
Regina	Canada	North America	Cold	ERA5-Land	1.11351	0.990362	1.25196
Regina	Canada	North America	Cold	ERA5	1.10432	0.988448	1.23378
Regina	Canada	North America	Cold	Station	1.08537	0.949887	1.24017
Regina	Canada	North America	Heat	ERA5-Land	1.10216	1.02525	1.18484
Regina	Canada	North America	Heat	ERA5	1.10384	1.0375	1.17443
Regina	Canada	North America	Heat	Station	1.09844	1.01416	1.18972
Saint John NB	Canada	North America	Cold	ERA5-Land	1.12964	1.01303	1.25967
Saint John NB	Canada	North America	Cold	ERA5	1.10454	0.99054	1.23166
Saint John NB	Canada	North America	Cold	Station	1.08919	0.976641	1.21471
Saint John NB	Canada	North America	Heat	ERA5-Land	1.06154	1.00076	1.12603
Saint John NB	Canada	North America	Heat	ERA5	1.05123	0.997247	1.10814
Saint John NB	Canada	North America	Heat	Station	1.07881	1.00166	1.16189
Sarnia	Canada	North America	Cold	ERA5-Land	1.17352	1.06022	1.29892
Sarnia	Canada	North America	Cold	ERA5	1.15878	1.05252	1.27577
Sarnia	Canada	North America	Cold	Station	1.14932	1.0416	1.26818
Sarnia	Canada	North America	Heat	ERA5-Land	1.15367	1.01866	1.30657
Sarnia	Canada	North America	Heat	ERA5	1.12918	1.01698	1.25375
Sarnia	Canada	North America	Heat	Station	1.13942	0.998316	1.30048
Saskatoon	Canada	North America	Cold	ERA5-Land	1.11455	0.996652	1.2464
Saskatoon	Canada	North America	Cold	ERA5	1.09519	0.98488	1.21786
Saskatoon	Canada	North America	Cold	Station	1.09812	0.97426	1.23773
Saskatoon	Canada	North America	Heat	ERA5-Land	1.10852	1.04405	1.17698
Saskatoon	Canada	North America	Heat	ERA5	1.12646	1.05428	1.20358
Saskatoon	Canada	North America	Heat	Station	1.11484	1.03687	1.19867
Sault Ste. Marie	Canada	North America	Cold	ERA5-Land	1.15508	1.03607	1.28776
Sault Ste. Marie	Canada	North America	Cold	ERA5	1.14117	1.01833	1.27882
Sault Ste. Marie	Canada	North America	Cold	Station	1.11177	0.994427	1.24296
Sault Ste. Marie	Canada	North America	Heat	ERA5-Land	1.16376	1.06584	1.27068
Sault Ste. Marie	Canada	North America	Heat	ERA5	1.288	1.12166	1.479
Sault Ste. Marie	Canada	North America	Heat	Station	1.2351	1.08882	1.40104
St. John's NFL	Canada	North America	Cold	ERA5-Land	1.15422	1.03719	1.28445
St. John's NFL	Canada	North America	Cold	ERA5	1.12463	1.01327	1.24822
St. John's NFL	Canada	North America	Cold	Station	1.11242	1.00502	1.23129
St. John's NFL	Canada	North America	Heat	ERA5-Land	1.1707	1.01413	1.35144
St. John's NFL	Canada	North America	Heat	ERA5	1.13707	0.997889	1.29566
St. John's NFL	Canada	North America	Heat	Station	1.18596	1.02411	1.3734
Sudbury	Canada	North America	Cold	ERA5-Land	1.16303	1.03482	1.30713
Sudbury	Canada	North America	Cold	ERA5	1.14194	1.02091	1.27732
Sudbury	Canada	North America	Cold	Station	1.12649	1.01395	1.25152
Sudbury	Canada	North America	Heat	ERA5-Land	1.09921	1.00595	1.20112
Sudbury	Canada	North America	Heat	ERA5	1.10977	1.02079	1.2065
Sudbury	Canada	North America	Heat	Station	1.12635	1.00218	1.26591
Thunder Bay	Canada	North America	Cold	ERA5-Land	1.11941	1.00725	1.24405
Thunder Bay	Canada	North America	Cold	ERA5	1.08749	0.978144	1.20905
Thunder Bay	Canada	North America	Cold	Station	1.09368	0.977219	1.22403
Thunder Bay	Canada	North America	Heat	ERA5-Land	1.11612	1.03316	1.20575
Thunder Bay	Canada	North America	Heat	ERA5	1.12537	1.04651	1.21018
Thunder Bay	Canada	North America	Heat	Station	1.16881	1.03972	1.31392
Toronto	Canada	North America	Cold	ERA5-Land	1.15557	1.06852	1.2497
Toronto	Canada	North America	Cold	ERA5	1.12583	1.04512	1.21278
Toronto	Canada	North America	Cold	Station	1.13644	1.05703	1.22182
Toronto	Canada	North America	Heat	ERA5-Land	1.1194	1.04744	1.19631
Toronto	Canada	North America	Heat	ERA5	1.14978	1.0787	1.22555
Toronto	Canada	North America	Heat	Station	1.13107	1.05891	1.20814
Vancouver	Canada	North America	Cold	ERA5-Land	1.1292	1.05349	1.21035
Vancouver	Canada	North America	Cold	ERA5	1.13031	1.05526	1.21071
Vancouver	Canada	North America	Cold	Station	1.14784	1.07092	1.23027
Vancouver	Canada	North America	Heat	ERA5-Land	1.15563	1.09181	1.22317
Vancouver	Canada	North America	Heat	ERA5	1.15519	1.0931	1.22082
Vancouver	Canada	North America	Heat	Station	1.11982	1.06066	1.18228
Victoria	Canada	North America	Cold	ERA5-Land	1.13736	1.03875	1.24532
Victoria	Canada	North America	Cold	ERA5	1.13129	1.03366	1.23814
Victoria	Canada	North America	Cold	Station	1.12743	1.02444	1.24078
Victoria	Canada	North America	Heat	ERA5-Land	1.12193	0.995125	1.26489
Victoria	Canada	North America	Heat	ERA5	1.10097	1.00223	1.20944
Victoria	Canada	North America	Heat	Station	1.0824	0.990121	1.18328
Windsor	Canada	North America	Cold	ERA5-Land	1.21825	1.08094	1.37301
Windsor	Canada	North America	Cold	ERA5	1.20476	1.06885	1.35795
Windsor	Canada	North America	Cold	Station	1.20081	1.06512	1.35379
Windsor	Canada	North America	Heat	ERA5-Land	1.14684	1.02305	1.2856
Windsor	Canada	North America	Heat	ERA5	1.14587	1.01811	1.28967
Windsor	Canada	North America	Heat	Station	1.1542	1.01038	1.3185
Winnipeg	Canada	North America	Cold	ERA5-Land	1.22727	1.10684	1.36081
Winnipeg	Canada	North America	Cold	ERA5	1.19521	1.08009	1.32261
Winnipeg	Canada	North America	Cold	Station	1.15933	1.05582	1.27299
Winnipeg	Canada	North America	Heat	ERA5-Land	1.06709	1.00492	1.1331
Winnipeg	Canada	North America	Heat	ERA5	1.06245	1.00623	1.12181
Winnipeg	Canada	North America	Heat	Station	1.07388	0.991479	1.16314
Chillan	Chile	South America	Cold	ERA5-Land	1.21877	1.05596	1.40668
Chillan	Chile	South America	Cold	ERA5	1.24253	1.08599	1.42163
Chillan	Chile	South America	Cold	Station	1.26089	1.08329	1.4676
Chillan	Chile	South America	Heat	ERA5-Land	1.13496	0.953001	1.35166
Chillan	Chile	South America	Heat	ERA5	1.20911	0.998673	1.4639
Chillan	Chile	South America	Heat	Station	1.34443	1.01127	1.78736
Santiago	Chile	South America	Cold	ERA5-Land	1.21781	1.10859	1.33779
Santiago	Chile	South America	Cold	ERA5	1.24677	1.12923	1.37654
Santiago	Chile	South America	Cold	Station	1.30731	1.17951	1.44895
Santiago	Chile	South America	Heat	ERA5-Land	1.09948	1.00378	1.20431
Santiago	Chile	South America	Heat	ERA5	1.13043	1.04094	1.22763
Santiago	Chile	South America	Heat	Station	1.20367	1.07099	1.35279
Temuco	Chile	South America	Cold	ERA5-Land	1.26106	1.07875	1.47417
Temuco	Chile	South America	Cold	ERA5	1.25002	1.07894	1.44822
Temuco	Chile	South America	Cold	Station	1.28251	1.07611	1.5285
Temuco	Chile	South America	Heat	ERA5-Land	1.19193	1.04564	1.35869
Temuco	Chile	South America	Heat	ERA5	1.21314	1.05113	1.40011
Temuco	Chile	South America	Heat	Station	1.1406	1.01009	1.28797
Valparaiso	Chile	South America	Cold	ERA5-Land	1.20915	1.06739	1.36973
Valparaiso	Chile	South America	Cold	ERA5	1.23332	1.0857	1.40101
Valparaiso	Chile	South America	Cold	Station	1.26632	1.09759	1.46099
Valparaiso	Chile	South America	Heat	ERA5-Land	1.0846	0.924485	1.27245
Valparaiso	Chile	South America	Heat	ERA5	1.09538	0.971698	1.2348
Valparaiso	Chile	South America	Heat	Station	1.09098	0.998995	1.19144
Anshan	China	East Asia	Cold	ERA5-Land	1.34956	1.13202	1.6089
Anshan	China	East Asia	Cold	ERA5	1.35356	1.14461	1.60064
Anshan	China	East Asia	Cold	Station	1.37996	1.17361	1.6226
Anshan	China	East Asia	Heat	ERA5-Land	1.25893	1.0716	1.47899
Anshan	China	East Asia	Heat	ERA5	1.24706	1.02161	1.52227
Anshan	China	East Asia	Heat	Station	1.24022	1.10375	1.39357
Beijing	China	East Asia	Cold	ERA5-Land	1.20441	1.06985	1.35589
Beijing	China	East Asia	Cold	ERA5	1.3326	1.16003	1.53085
Beijing	China	East Asia	Cold	Station	1.38066	1.20791	1.57812
Beijing	China	East Asia	Heat	ERA5-Land	1.15023	1.05593	1.25296
Beijing	China	East Asia	Heat	ERA5	1.16204	1.06108	1.27261
Beijing	China	East Asia	Heat	Station	1.22141	1.09624	1.36088
Fuzhou	China	East Asia	Cold	ERA5-Land	1.62365	1.35716	1.94246
Fuzhou	China	East Asia	Cold	ERA5	1.5445	1.33268	1.79
Fuzhou	China	East Asia	Cold	Station	1.60573	1.352	1.90708
Fuzhou	China	East Asia	Heat	ERA5-Land	1.16192	1.03724	1.30159
Fuzhou	China	East Asia	Heat	ERA5	1.15668	1.01078	1.32363
Fuzhou	China	East Asia	Heat	Station	1.13241	0.84435	1.51875
Guangzhou	China	East Asia	Cold	ERA5-Land	1.52116	1.37193	1.68662
Guangzhou	China	East Asia	Cold	ERA5	1.53074	1.37037	1.70988
Guangzhou	China	East Asia	Cold	Station	1.58485	1.41072	1.78047
Guangzhou	China	East Asia	Heat	ERA5-Land	1.09519	1.00589	1.19241
Guangzhou	China	East Asia	Heat	ERA5	1.07527	0.95009	1.21694
Guangzhou	China	East Asia	Heat	Station	1.11	1.00519	1.22573
Hangzhou	China	East Asia	Cold	ERA5-Land	1.57632	1.34593	1.84616
Hangzhou	China	East Asia	Cold	ERA5	1.58616	1.34633	1.86871
Hangzhou	China	East Asia	Cold	Station	1.59289	1.35481	1.8728
Hangzhou	China	East Asia	Heat	ERA5-Land	1.56073	1.17002	2.08191
Hangzhou	China	East Asia	Heat	ERA5	1.41704	1.11729	1.7972
Hangzhou	China	East Asia	Heat	Station	1.195	1.04731	1.36353
Hong Kong	China	East Asia	Cold	ERA5-Land	1.4392	1.30214	1.59068
Hong Kong	China	East Asia	Cold	ERA5	1.40596	1.27791	1.54685
Hong Kong	China	East Asia	Cold	Station	1.42218	1.3014	1.55417
Hong Kong	China	East Asia	Heat	ERA5-Land	1.07787	0.981216	1.18404
Hong Kong	China	East Asia	Heat	ERA5	1.05751	0.951983	1.17474
Hong Kong	China	East Asia	Heat	Station	1.05887	0.997056	1.12452
Lanzhou	China	East Asia	Cold	ERA5-Land	1.07118	0.905897	1.26663
Lanzhou	China	East Asia	Cold	ERA5	1.06635	0.905943	1.25517
Lanzhou	China	East Asia	Cold	Station	1.05271	0.878661	1.26123
Lanzhou	China	East Asia	Heat	ERA5-Land	1.24992	1.05516	1.48063
Lanzhou	China	East Asia	Heat	ERA5	1.22471	1.02665	1.46097
Lanzhou	China	East Asia	Heat	Station	1.05148	0.952615	1.1606
Shanghai	China	East Asia	Cold	ERA5-Land	1.4596	1.31964	1.61441
Shanghai	China	East Asia	Cold	ERA5	1.47545	1.33242	1.63384
Shanghai	China	East Asia	Cold	Station	1.44814	1.30904	1.60202
Shanghai	China	East Asia	Heat	ERA5-Land	1.13985	1.04964	1.23782
Shanghai	China	East Asia	Heat	ERA5	1.15583	1.04985	1.27251
Shanghai	China	East Asia	Heat	Station	1.15063	1.03889	1.27438
Shenyang	China	East Asia	Cold	ERA5-Land	1.3054	1.12195	1.51885
Shenyang	China	East Asia	Cold	ERA5	1.35389	1.14447	1.60162
Shenyang	China	East Asia	Cold	Station	1.30536	1.14137	1.4929
Shenyang	China	East Asia	Heat	ERA5-Land	1.21904	1.07292	1.38507
Shenyang	China	East Asia	Heat	ERA5	1.1857	1.03849	1.35377
Shenyang	China	East Asia	Heat	Station	1.18696	1.05942	1.32986
Suzhu	China	East Asia	Cold	ERA5-Land	1.51021	1.30777	1.74398
Suzhu	China	East Asia	Cold	ERA5	1.47345	1.29254	1.67969
Suzhu	China	East Asia	Cold	Station	1.47078	1.27215	1.70042
Suzhu	China	East Asia	Heat	ERA5-Land	1.28028	1.12535	1.45653
Suzhu	China	East Asia	Heat	ERA5	1.3058	1.13595	1.50104
Suzhu	China	East Asia	Heat	Station	1.29988	1.07427	1.57288
Taiyuan	China	East Asia	Cold	ERA5-Land	1.27895	1.11356	1.46891
Taiyuan	China	East Asia	Cold	ERA5	1.26822	1.10575	1.45457
Taiyuan	China	East Asia	Cold	Station	1.32297	1.14315	1.53106
Taiyuan	China	East Asia	Heat	ERA5-Land	1.2342	1.09886	1.38622
Taiyuan	China	East Asia	Heat	ERA5	1.16447	1.06412	1.27428
Taiyuan	China	East Asia	Heat	Station	1.28007	1.13597	1.44244
Tianjin	China	East Asia	Cold	ERA5-Land	1.21196	1.06811	1.37518
Tianjin	China	East Asia	Cold	ERA5	1.27341	1.1197	1.44822
Tianjin	China	East Asia	Cold	Station	1.3333	1.15069	1.54489
Tianjin	China	East Asia	Heat	ERA5-Land	1.22402	1.05899	1.41478
Tianjin	China	East Asia	Heat	ERA5	1.17742	0.996079	1.39178
Tianjin	China	East Asia	Heat	Station	1.38405	1.03343	1.85364
Wuhan	China	East Asia	Cold	ERA5-Land	1.49281	1.31393	1.69604
Wuhan	China	East Asia	Cold	ERA5	1.5165	1.31968	1.74268
Wuhan	China	East Asia	Cold	Station	1.50146	1.3014	1.73228
Wuhan	China	East Asia	Heat	ERA5-Land	1.31643	1.16725	1.48467
Wuhan	China	East Asia	Heat	ERA5	1.43907	1.24054	1.66939
Wuhan	China	East Asia	Heat	Station	1.48399	1.25867	1.74965
Wulumuqi	China	East Asia	Cold	ERA5-Land	1.04377	0.837819	1.30035
Wulumuqi	China	East Asia	Cold	ERA5	1.04855	0.834653	1.31727
Wulumuqi	China	East Asia	Cold	Station	1.05951	0.851867	1.31776
Wulumuqi	China	East Asia	Heat	ERA5-Land	1.1961	1.03482	1.38252
Wulumuqi	China	East Asia	Heat	ERA5	1.30092	1.0623	1.59315
Wulumuqi	China	East Asia	Heat	Station	1.15234	0.991516	1.33926
Xian	China	East Asia	Cold	ERA5-Land	1.32824	1.15218	1.53121
Xian	China	East Asia	Cold	ERA5	1.29009	1.12127	1.48432
Xian	China	East Asia	Cold	Station	1.34783	1.1362	1.59886
Xian	China	East Asia	Heat	ERA5-Land	1.23533	1.02868	1.48349
Xian	China	East Asia	Heat	ERA5	1.21819	0.995736	1.49035
Xian	China	East Asia	Heat	Station	1.2409	1.03565	1.48683
Barranquilla	Colombia	South America	Cold	ERA5-Land	1.09153	1.00938	1.18035
Barranquilla	Colombia	South America	Cold	ERA5	1.05527	0.950176	1.17198
Barranquilla	Colombia	South America	Cold	Station	1.07461	0.980396	1.17789
Barranquilla	Colombia	South America	Heat	ERA5-Land	1.04542	0.949871	1.15057
Barranquilla	Colombia	South America	Heat	ERA5	1.02292	0.908005	1.15238
Barranquilla	Colombia	South America	Heat	Station	1.01772	0.893794	1.15883
Bogota	Colombia	South America	Cold	ERA5-Land	1.12773	1.03835	1.22481
Bogota	Colombia	South America	Cold	ERA5	1.10056	1.01774	1.19012
Bogota	Colombia	South America	Cold	Station	1.16966	1.04407	1.31036
Bogota	Colombia	South America	Heat	ERA5-Land	1.0716	0.988101	1.16215
Bogota	Colombia	South America	Heat	ERA5	1.05525	0.97923	1.13718
Bogota	Colombia	South America	Heat	Station	1	1	1
Cali	Colombia	South America	Cold	ERA5-Land	1.09821	1.00191	1.20377
Cali	Colombia	South America	Cold	ERA5	1.17957	1.05304	1.3213
Cali	Colombia	South America	Cold	Station	1.08946	0.988284	1.201
Cali	Colombia	South America	Heat	ERA5-Land	1.02823	0.932755	1.13347
Cali	Colombia	South America	Heat	ERA5	1.08432	0.964542	1.21897
Cali	Colombia	South America	Heat	Station	1.01777	0.943083	1.09838
Cartagena	Colombia	South America	Cold	ERA5-Land	1.1632	1.03164	1.31153
Cartagena	Colombia	South America	Cold	ERA5	1.0707	0.969256	1.18275
Cartagena	Colombia	South America	Cold	Station	1.07498	0.964604	1.19798
Cartagena	Colombia	South America	Heat	ERA5-Land	1.05897	0.970772	1.15519
Cartagena	Colombia	South America	Heat	ERA5	1.02564	0.902907	1.16507
Cartagena	Colombia	South America	Heat	Station	1.03907	0.90826	1.18872
Medellin	Colombia	South America	Cold	ERA5-Land	1.06505	0.966454	1.1737
Medellin	Colombia	South America	Cold	ERA5	1.1144	1.02408	1.21268
Medellin	Colombia	South America	Cold	Station	1.07022	0.967982	1.18325
Medellin	Colombia	South America	Heat	ERA5-Land	1.02654	0.935518	1.12643
Medellin	Colombia	South America	Heat	ERA5	1.07738	0.98364	1.18004
Medellin	Colombia	South America	Heat	Station	1.03323	0.918472	1.16233
San José (CR)	Costa Rica	South America	Cold	ERA5-Land	1.12305	0.988915	1.27538
San José (CR)	Costa Rica	South America	Cold	ERA5	1.10606	0.990287	1.23537
San José (CR)	Costa Rica	South America	Cold	Station	1.05441	0.951178	1.16885
San José (CR)	Costa Rica	South America	Heat	ERA5-Land	1.03713	0.905844	1.18743
San José (CR)	Costa Rica	South America	Heat	ERA5	1.02417	0.90546	1.15844
San José (CR)	Costa Rica	South America	Heat	Station	1.02846	0.922931	1.14605
Brno	Czech Republic	Central Europe	Cold	ERA5-Land	1.21559	1.1101	1.33111
Brno	Czech Republic	Central Europe	Cold	ERA5	1.20151	1.09525	1.31809
Brno	Czech Republic	Central Europe	Cold	Station	1.21983	1.10593	1.34545
Brno	Czech Republic	Central Europe	Heat	ERA5-Land	1.26511	1.13891	1.40528
Brno	Czech Republic	Central Europe	Heat	ERA5	1.29143	1.15383	1.44544
Brno	Czech Republic	Central Europe	Heat	Station	1.23899	1.11171	1.38084
Ostrava	Czech Republic	Central Europe	Cold	ERA5-Land	1.24839	1.13734	1.37029
Ostrava	Czech Republic	Central Europe	Cold	ERA5	1.23986	1.13258	1.3573
Ostrava	Czech Republic	Central Europe	Cold	Station	1.24549	1.12683	1.37663
Ostrava	Czech Republic	Central Europe	Heat	ERA5-Land	1.21112	1.10292	1.32993
Ostrava	Czech Republic	Central Europe	Heat	ERA5	1.20727	1.10036	1.32455
Ostrava	Czech Republic	Central Europe	Heat	Station	1.22117	1.08043	1.38024
Prague	Czech Republic	Central Europe	Cold	ERA5-Land	1.21096	1.12298	1.30584
Prague	Czech Republic	Central Europe	Cold	ERA5	1.20527	1.11785	1.29953
Prague	Czech Republic	Central Europe	Cold	Station	1.19721	1.10812	1.29346
Prague	Czech Republic	Central Europe	Heat	ERA5-Land	1.19539	1.11554	1.28096
Prague	Czech Republic	Central Europe	Heat	ERA5	1.22782	1.13672	1.32622
Prague	Czech Republic	Central Europe	Heat	Station	1.21902	1.12795	1.31743
Guayaquil	Ecuador	South America	Cold	ERA5-Land	1.15319	0.966179	1.3764
Guayaquil	Ecuador	South America	Cold	ERA5	1.1216	0.953362	1.31952
Guayaquil	Ecuador	South America	Cold	Station	1.13724	0.97324	1.32888
Guayaquil	Ecuador	South America	Heat	ERA5-Land	1	1	1
Guayaquil	Ecuador	South America	Heat	ERA5	1.04448	0.895284	1.21853
Guayaquil	Ecuador	South America	Heat	Station	1.03797	0.921211	1.16954
Quito	Ecuador	South America	Cold	ERA5-Land	1.15817	0.984009	1.36316
Quito	Ecuador	South America	Cold	ERA5	1.19446	1.0173	1.40247
Quito	Ecuador	South America	Cold	Station	1.14532	1.02195	1.28358
Quito	Ecuador	South America	Heat	ERA5-Land	1.07031	0.936811	1.22284
Quito	Ecuador	South America	Heat	ERA5	1.11865	0.893548	1.40046
Quito	Ecuador	South America	Heat	Station	1.03211	0.952865	1.11796
Kohtla-Järve linn	Estonia	North Europe	Cold	ERA5-Land	1.22966	1.0823	1.39708
Kohtla-Järve linn	Estonia	North Europe	Cold	ERA5	1.20909	1.0591	1.38033
Kohtla-Järve linn	Estonia	North Europe	Cold	Station	1.19813	1.04887	1.36863
Kohtla-Järve linn	Estonia	North Europe	Heat	ERA5-Land	1.09766	0.986676	1.22112
Kohtla-Järve linn	Estonia	North Europe	Heat	ERA5	1.1207	0.984551	1.27569
Kohtla-Järve linn	Estonia	North Europe	Heat	Station	1.13059	0.99073	1.29019
Narva linn	Estonia	North Europe	Cold	ERA5-Land	1.18565	1.04475	1.34554
Narva linn	Estonia	North Europe	Cold	ERA5	1.15803	1.01868	1.31645
Narva linn	Estonia	North Europe	Cold	Station	1.1392	0.995874	1.30314
Narva linn	Estonia	North Europe	Heat	ERA5-Land	1.11001	0.995229	1.23803
Narva linn	Estonia	North Europe	Heat	ERA5	1.11981	0.998973	1.25526
Narva linn	Estonia	North Europe	Heat	Station	1.13866	0.998976	1.29787
Pärnu linn	Estonia	North Europe	Cold	ERA5-Land	1.21837	1.08191	1.37204
Pärnu linn	Estonia	North Europe	Cold	ERA5	1.19361	1.06514	1.33757
Pärnu linn	Estonia	North Europe	Cold	Station	1.18356	1.03483	1.35366
Pärnu linn	Estonia	North Europe	Heat	ERA5-Land	1.08547	0.918789	1.28238
Pärnu linn	Estonia	North Europe	Heat	ERA5	1.09154	0.944182	1.26189
Pärnu linn	Estonia	North Europe	Heat	Station	1.06528	0.911256	1.24533
Tallinn	Estonia	North Europe	Cold	ERA5-Land	1.24229	1.11724	1.38134
Tallinn	Estonia	North Europe	Cold	ERA5	1.23172	1.10116	1.37776
Tallinn	Estonia	North Europe	Cold	Station	1.21395	1.09148	1.35017
Tallinn	Estonia	North Europe	Heat	ERA5-Land	1.10036	0.982378	1.23252
Tallinn	Estonia	North Europe	Heat	ERA5	1.0895	0.97853	1.21306
Tallinn	Estonia	North Europe	Heat	Station	1.11504	1.00644	1.23535
Tartu linn	Estonia	North Europe	Cold	ERA5-Land	1.19421	1.05549	1.35117
Tartu linn	Estonia	North Europe	Cold	ERA5	1.16843	1.02614	1.33046
Tartu linn	Estonia	North Europe	Cold	Station	1.15947	1.01524	1.3242
Tartu linn	Estonia	North Europe	Heat	ERA5-Land	1.10128	0.971143	1.24885
Tartu linn	Estonia	North Europe	Heat	ERA5	1.1314	0.969767	1.31997
Tartu linn	Estonia	North Europe	Heat	Station	1.12821	0.969224	1.31327
Helsinki	Finland	North Europe	Cold	ERA5-Land	1.25547	1.12275	1.40388
Helsinki	Finland	North Europe	Cold	ERA5	1.2742	1.12767	1.43976
Helsinki	Finland	North Europe	Cold	Station	1.28112	1.13798	1.44227
Helsinki	Finland	North Europe	Heat	ERA5-Land	1.12707	1.02867	1.23489
Helsinki	Finland	North Europe	Heat	ERA5	1.15406	1.05518	1.26219
Helsinki	Finland	North Europe	Heat	Station	1.16142	1.04625	1.28926
Bordeaux	France	Central Europe	Cold	ERA5-Land	1.18901	1.06395	1.32877
Bordeaux	France	Central Europe	Cold	ERA5	1.18776	1.0722	1.31577
Bordeaux	France	Central Europe	Cold	Station	1.18847	1.06629	1.32465
Bordeaux	France	Central Europe	Heat	ERA5-Land	1.22804	1.12496	1.34058
Bordeaux	France	Central Europe	Heat	ERA5	1.23855	1.13149	1.35574
Bordeaux	France	Central Europe	Heat	Station	1.24861	1.12812	1.38197
Clermont-Ferrand	France	Central Europe	Cold	ERA5-Land	1.20735	1.10031	1.32479
Clermont-Ferrand	France	Central Europe	Cold	ERA5	1.23078	1.11125	1.36318
Clermont-Ferrand	France	Central Europe	Cold	Station	1.2642	1.14358	1.39755
Clermont-Ferrand	France	Central Europe	Heat	ERA5-Land	1.2291	1.14248	1.32229
Clermont-Ferrand	France	Central Europe	Heat	ERA5	1.27414	1.17218	1.38497
Clermont-Ferrand	France	Central Europe	Heat	Station	1.4462	1.26033	1.65949
Dijon	France	Central Europe	Cold	ERA5-Land	1.24016	1.11986	1.37338
Dijon	France	Central Europe	Cold	ERA5	1.24593	1.12573	1.37897
Dijon	France	Central Europe	Cold	Station	1.31516	1.16615	1.48321
Dijon	France	Central Europe	Heat	ERA5-Land	1.228	1.12894	1.33574
Dijon	France	Central Europe	Heat	ERA5	1.24877	1.14161	1.36598
Dijon	France	Central Europe	Heat	Station	1.21347	1.10934	1.32738
Grenoble	France	Central Europe	Cold	ERA5-Land	1.20012	1.09268	1.31812
Grenoble	France	Central Europe	Cold	ERA5	1.19774	1.08479	1.32246
Grenoble	France	Central Europe	Cold	Station	1.20873	1.10393	1.32348
Grenoble	France	Central Europe	Heat	ERA5-Land	1.29475	1.17161	1.43084
Grenoble	France	Central Europe	Heat	ERA5	1.46272	1.25203	1.70886
Grenoble	France	Central Europe	Heat	Station	1.27365	1.14924	1.41153
Le Havre	France	Central Europe	Cold	ERA5-Land	1.27997	1.13536	1.44299
Le Havre	France	Central Europe	Cold	ERA5	1.28437	1.14269	1.44363
Le Havre	France	Central Europe	Cold	Station	1.25886	1.11922	1.41593
Le Havre	France	Central Europe	Heat	ERA5-Land	1.07948	1.03108	1.13014
Le Havre	France	Central Europe	Heat	ERA5	1.06846	1.02384	1.11503
Le Havre	France	Central Europe	Heat	Station	1.11552	1.03897	1.19772
Lens-Douai	France	Central Europe	Cold	ERA5-Land	1.26997	1.15005	1.4024
Lens-Douai	France	Central Europe	Cold	ERA5	1.24828	1.13691	1.37055
Lens-Douai	France	Central Europe	Cold	Station	1.24115	1.13243	1.36031
Lens-Douai	France	Central Europe	Heat	ERA5-Land	1.17851	1.08505	1.28002
Lens-Douai	France	Central Europe	Heat	ERA5	1.23986	1.10758	1.38794
Lens-Douai	France	Central Europe	Heat	Station	1.22692	1.0758	1.39926
Lille	France	Central Europe	Cold	ERA5-Land	1.26483	1.16251	1.37615
Lille	France	Central Europe	Cold	ERA5	1.24946	1.15161	1.35563
Lille	France	Central Europe	Cold	Station	1.25302	1.15581	1.35842
Lille	France	Central Europe	Heat	ERA5-Land	1.1379	1.05472	1.22764
Lille	France	Central Europe	Heat	ERA5	1.15723	1.05181	1.27321
Lille	France	Central Europe	Heat	Station	1.15582	1.04489	1.27853
Lyon	France	Central Europe	Cold	ERA5-Land	1.22841	1.12891	1.33667
Lyon	France	Central Europe	Cold	ERA5	1.27144	1.15533	1.39923
Lyon	France	Central Europe	Cold	Station	1.29769	1.17718	1.43053
Lyon	France	Central Europe	Heat	ERA5-Land	1.30945	1.20831	1.41905
Lyon	France	Central Europe	Heat	ERA5	1.37984	1.26603	1.50389
Lyon	France	Central Europe	Heat	Station	1.39985	1.27088	1.5419
Marseille	France	Central Europe	Cold	ERA5-Land	1.28848	1.1466	1.44792
Marseille	France	Central Europe	Cold	ERA5	1.2728	1.13959	1.42158
Marseille	France	Central Europe	Cold	Station	1.28314	1.14826	1.43386
Marseille	France	Central Europe	Heat	ERA5-Land	1.12258	1.02637	1.22782
Marseille	France	Central Europe	Heat	ERA5	1.10378	1.01445	1.20098
Marseille	France	Central Europe	Heat	Station	1.14518	1.05043	1.24849
Montpellier	France	Central Europe	Cold	ERA5-Land	1.34203	1.17305	1.53536
Montpellier	France	Central Europe	Cold	ERA5	1.31415	1.15805	1.4913
Montpellier	France	Central Europe	Cold	Station	1.35429	1.17538	1.56042
Montpellier	France	Central Europe	Heat	ERA5-Land	1.16303	1.03355	1.30873
Montpellier	France	Central Europe	Heat	ERA5	1.14218	1.01158	1.28965
Montpellier	France	Central Europe	Heat	Station	1.1816	1.0392	1.34352
Nancy	France	Central Europe	Cold	ERA5-Land	1.25133	1.13259	1.38252
Nancy	France	Central Europe	Cold	ERA5	1.2573	1.13645	1.39101
Nancy	France	Central Europe	Cold	Station	1.26603	1.14201	1.40352
Nancy	France	Central Europe	Heat	ERA5-Land	1.21265	1.12359	1.30878
Nancy	France	Central Europe	Heat	ERA5	1.25845	1.14532	1.38276
Nancy	France	Central Europe	Heat	Station	1.22706	1.11681	1.3482
Nantes	France	Central Europe	Cold	ERA5-Land	1.33385	1.19883	1.48408
Nantes	France	Central Europe	Cold	ERA5	1.35371	1.21287	1.51092
Nantes	France	Central Europe	Cold	Station	1.34781	1.2075	1.50442
Nantes	France	Central Europe	Heat	ERA5-Land	1.17983	1.09848	1.26719
Nantes	France	Central Europe	Heat	ERA5	1.1829	1.09694	1.2756
Nantes	France	Central Europe	Heat	Station	1.16799	1.08657	1.25551
Nice	France	Central Europe	Cold	ERA5-Land	1.26548	1.12103	1.42855
Nice	France	Central Europe	Cold	ERA5	1.22984	1.07149	1.41158
Nice	France	Central Europe	Cold	Station	1.31626	1.16047	1.49297
Nice	France	Central Europe	Heat	ERA5-Land	1.14546	1.05615	1.24232
Nice	France	Central Europe	Heat	ERA5	1.26301	1.10818	1.43948
Nice	France	Central Europe	Heat	Station	1.16172	1.068	1.26366
Paris	France	Central Europe	Cold	ERA5-Land	1.40937	1.31508	1.51043
Paris	France	Central Europe	Cold	ERA5	1.41361	1.32187	1.51171
Paris	France	Central Europe	Cold	Station	1.38552	1.29547	1.48183
Paris	France	Central Europe	Heat	ERA5-Land	1.41791	1.35766	1.48083
Paris	France	Central Europe	Heat	ERA5	1.46658	1.40323	1.53279
Paris	France	Central Europe	Heat	Station	1.43683	1.37541	1.50099
Rennes	France	Central Europe	Cold	ERA5-Land	1.27123	1.13592	1.42266
Rennes	France	Central Europe	Cold	ERA5	1.27605	1.13617	1.43315
Rennes	France	Central Europe	Cold	Station	1.31141	1.15502	1.48898
Rennes	France	Central Europe	Heat	ERA5-Land	1.11298	1.04674	1.18342
Rennes	France	Central Europe	Heat	ERA5	1.11384	1.04757	1.18429
Rennes	France	Central Europe	Heat	Station	1.08836	1.02727	1.15308
Rouen	France	Central Europe	Cold	ERA5-Land	1.21056	1.10609	1.32491
Rouen	France	Central Europe	Cold	ERA5	1.22584	1.10987	1.35393
Rouen	France	Central Europe	Cold	Station	1.20965	1.09494	1.33637
Rouen	France	Central Europe	Heat	ERA5-Land	1.12537	1.06315	1.19124
Rouen	France	Central Europe	Heat	ERA5	1.13419	1.06771	1.20481
Rouen	France	Central Europe	Heat	Station	1.14946	1.06714	1.23813
Strasbourg	France	Central Europe	Cold	ERA5-Land	1.19718	1.09161	1.31296
Strasbourg	France	Central Europe	Cold	ERA5	1.20288	1.09204	1.32498
Strasbourg	France	Central Europe	Cold	Station	1.21467	1.10543	1.33471
Strasbourg	France	Central Europe	Heat	ERA5-Land	1.28253	1.16375	1.41343
Strasbourg	France	Central Europe	Heat	ERA5	1.34794	1.19768	1.51705
Strasbourg	France	Central Europe	Heat	Station	1.27752	1.14582	1.42435
Toulouse	France	Central Europe	Cold	ERA5-Land	1.31773	1.18189	1.46918
Toulouse	France	Central Europe	Cold	ERA5	1.31121	1.18196	1.45459
Toulouse	France	Central Europe	Cold	Station	1.29451	1.17267	1.429
Toulouse	France	Central Europe	Heat	ERA5-Land	1.19739	1.09737	1.30653
Toulouse	France	Central Europe	Heat	ERA5	1.20558	1.09587	1.32626
Toulouse	France	Central Europe	Heat	Station	1.18864	1.08281	1.30482
Berlin	Germany	Central Europe	Cold	ERA5-Land	1.18053	1.11972	1.24465
Berlin	Germany	Central Europe	Cold	ERA5	1.17491	1.11378	1.23941
Berlin	Germany	Central Europe	Cold	Station	1.17855	1.11466	1.2461
Berlin	Germany	Central Europe	Heat	ERA5-Land	1.2741	1.22059	1.32995
Berlin	Germany	Central Europe	Heat	ERA5	1.32871	1.26376	1.39701
Berlin	Germany	Central Europe	Heat	Station	1.33514	1.26138	1.41321
Bremen	Germany	Central Europe	Cold	ERA5-Land	1.22438	1.1355	1.32021
Bremen	Germany	Central Europe	Cold	ERA5	1.22397	1.13142	1.32409
Bremen	Germany	Central Europe	Cold	Station	1.22688	1.13454	1.32674
Bremen	Germany	Central Europe	Heat	ERA5-Land	1.17148	1.06782	1.28521
Bremen	Germany	Central Europe	Heat	ERA5	1.16684	1.04495	1.30294
Bremen	Germany	Central Europe	Heat	Station	1.1563	1.04028	1.28525
Dortmund	Germany	Central Europe	Cold	ERA5-Land	1.20815	1.12412	1.29848
Dortmund	Germany	Central Europe	Cold	ERA5	1.20156	1.11721	1.29228
Dortmund	Germany	Central Europe	Cold	Station	1.20338	1.12065	1.29221
Dortmund	Germany	Central Europe	Heat	ERA5-Land	1.22149	1.12984	1.32057
Dortmund	Germany	Central Europe	Heat	ERA5	1.23927	1.13499	1.35313
Dortmund	Germany	Central Europe	Heat	Station	1.22852	1.13138	1.33401
Dresden	Germany	Central Europe	Cold	ERA5-Land	1.19583	1.10014	1.29984
Dresden	Germany	Central Europe	Cold	ERA5	1.17534	1.08538	1.27276
Dresden	Germany	Central Europe	Cold	Station	1.19523	1.10101	1.29752
Dresden	Germany	Central Europe	Heat	ERA5-Land	1.22665	1.13124	1.3301
Dresden	Germany	Central Europe	Heat	ERA5	1.19709	1.10664	1.29494
Dresden	Germany	Central Europe	Heat	Station	1.21425	1.1188	1.31784
Dusseldorf	Germany	Central Europe	Cold	ERA5-Land	1.20875	1.12829	1.29494
Dusseldorf	Germany	Central Europe	Cold	ERA5	1.20327	1.13061	1.28061
Dusseldorf	Germany	Central Europe	Cold	Station	1.20116	1.12767	1.27943
Dusseldorf	Germany	Central Europe	Heat	ERA5-Land	1.28591	1.19491	1.38385
Dusseldorf	Germany	Central Europe	Heat	ERA5	1.3305	1.22243	1.44811
Dusseldorf	Germany	Central Europe	Heat	Station	1.29174	1.19263	1.39909
Frankfurt	Germany	Central Europe	Cold	ERA5-Land	1.17924	1.09704	1.26761
Frankfurt	Germany	Central Europe	Cold	ERA5	1.17207	1.08876	1.26174
Frankfurt	Germany	Central Europe	Cold	Station	1.1689	1.08518	1.25908
Frankfurt	Germany	Central Europe	Heat	ERA5-Land	1.21179	1.13994	1.28816
Frankfurt	Germany	Central Europe	Heat	ERA5	1.21982	1.14643	1.29792
Frankfurt	Germany	Central Europe	Heat	Station	1.32475	1.20965	1.4508
Hamburg	Germany	Central Europe	Cold	ERA5-Land	1.19276	1.12252	1.26738
Hamburg	Germany	Central Europe	Cold	ERA5	1.19506	1.12213	1.27272
Hamburg	Germany	Central Europe	Cold	Station	1.20412	1.13136	1.28156
Hamburg	Germany	Central Europe	Heat	ERA5-Land	1.1562	1.09445	1.22144
Hamburg	Germany	Central Europe	Heat	ERA5	1.17971	1.10208	1.2628
Hamburg	Germany	Central Europe	Heat	Station	1.17959	1.10822	1.25555
Hannover	Germany	Central Europe	Cold	ERA5-Land	1.16353	1.09727	1.23378
Hannover	Germany	Central Europe	Cold	ERA5	1.16507	1.09731	1.23701
Hannover	Germany	Central Europe	Cold	Station	1.18745	1.11046	1.26978
Hannover	Germany	Central Europe	Heat	ERA5-Land	1.20347	1.12733	1.28475
Hannover	Germany	Central Europe	Heat	ERA5	1.22041	1.13809	1.30868
Hannover	Germany	Central Europe	Heat	Station	1.21024	1.1251	1.30182
Koeln	Germany	Central Europe	Cold	ERA5-Land	1.17919	1.10729	1.25576
Koeln	Germany	Central Europe	Cold	ERA5	1.17001	1.09689	1.24801
Koeln	Germany	Central Europe	Cold	Station	1.16365	1.09289	1.23899
Koeln	Germany	Central Europe	Heat	ERA5-Land	1.26312	1.18186	1.34996
Koeln	Germany	Central Europe	Heat	ERA5	1.30542	1.20671	1.41221
Koeln	Germany	Central Europe	Heat	Station	1.28171	1.18422	1.38723
Leipzig	Germany	Central Europe	Cold	ERA5-Land	1.22295	1.13565	1.31696
Leipzig	Germany	Central Europe	Cold	ERA5	1.21669	1.13044	1.30953
Leipzig	Germany	Central Europe	Cold	Station	1.23386	1.14501	1.32961
Leipzig	Germany	Central Europe	Heat	ERA5-Land	1.25039	1.15556	1.35301
Leipzig	Germany	Central Europe	Heat	ERA5	1.27053	1.16776	1.38236
Leipzig	Germany	Central Europe	Heat	Station	1.29198	1.17649	1.41881
Muenchen	Germany	Central Europe	Cold	ERA5-Land	1.15182	1.07357	1.23577
Muenchen	Germany	Central Europe	Cold	ERA5	1.15109	1.07796	1.22918
Muenchen	Germany	Central Europe	Cold	Station	1.16602	1.08742	1.25029
Muenchen	Germany	Central Europe	Heat	ERA5-Land	1.1638	1.08149	1.25238
Muenchen	Germany	Central Europe	Heat	ERA5	1.15896	1.08177	1.24166
Muenchen	Germany	Central Europe	Heat	Station	1.197	1.09601	1.30731
Stuttgart	Germany	Central Europe	Cold	ERA5-Land	1.16735	1.0796	1.26224
Stuttgart	Germany	Central Europe	Cold	ERA5	1.16479	1.07751	1.25914
Stuttgart	Germany	Central Europe	Cold	Station	1.16384	1.07834	1.25611
Stuttgart	Germany	Central Europe	Heat	ERA5-Land	1.21446	1.13357	1.30112
Stuttgart	Germany	Central Europe	Heat	ERA5	1.2743	1.17309	1.38425
Stuttgart	Germany	Central Europe	Heat	Station	1.27265	1.16401	1.39143
Athens	Greece	South Europe	Cold	ERA5-Land	1.34638	1.22096	1.48467
Athens	Greece	South Europe	Cold	ERA5	1.33447	1.21538	1.46521
Athens	Greece	South Europe	Cold	Station	1.29979	1.19155	1.41786
Athens	Greece	South Europe	Heat	ERA5-Land	1.24189	1.15483	1.33551
Athens	Greece	South Europe	Heat	ERA5	1.25365	1.16476	1.34932
Athens	Greece	South Europe	Heat	Station	1.28663	1.18399	1.39817
Guatemala	Guatemala	Central America	Cold	ERA5-Land	1.20026	1.06854	1.34821
Guatemala	Guatemala	Central America	Cold	ERA5	1.20073	1.06167	1.35801
Guatemala	Guatemala	Central America	Cold	Station	1.22921	1.06962	1.4126
Guatemala	Guatemala	Central America	Heat	ERA5-Land	1.09863	0.96179	1.25493
Guatemala	Guatemala	Central America	Heat	ERA5	1.08114	0.900844	1.29752
Guatemala	Guatemala	Central America	Heat	Station	1.01995	0.946341	1.09928
Mashhad	Iran	Middle-East Asia	Cold	ERA5-Land	1.15731	1.011	1.32479
Mashhad	Iran	Middle-East Asia	Cold	ERA5	1.15192	1.00635	1.31854
Mashhad	Iran	Middle-East Asia	Cold	Station	1.17329	1.03253	1.33323
Mashhad	Iran	Middle-East Asia	Heat	ERA5-Land	1.15112	1.02957	1.28702
Mashhad	Iran	Middle-East Asia	Heat	ERA5	1.15209	1.02102	1.29998
Mashhad	Iran	Middle-East Asia	Heat	Station	1.14531	0.994888	1.31847
Tehran	Iran	Middle-East Asia	Cold	ERA5-Land	1.1241	1.02998	1.22682
Tehran	Iran	Middle-East Asia	Cold	ERA5	1.11308	1.02262	1.21154
Tehran	Iran	Middle-East Asia	Cold	Station	1.13742	1.04847	1.23391
Tehran	Iran	Middle-East Asia	Heat	ERA5-Land	1.09403	1.00791	1.18752
Tehran	Iran	Middle-East Asia	Heat	ERA5	1.10136	1.02014	1.18905
Tehran	Iran	Middle-East Asia	Heat	Station	1.11371	1.03763	1.19536
Ancona	Italy	South Europe	Cold	ERA5-Land	1.46968	1.28221	1.68456
Ancona	Italy	South Europe	Cold	ERA5	1.46439	1.28044	1.67476
Ancona	Italy	South Europe	Cold	Station	1.46002	1.27549	1.67125
Ancona	Italy	South Europe	Heat	ERA5-Land	1.32907	1.1225	1.57367
Ancona	Italy	South Europe	Heat	ERA5	1.3378	1.13009	1.5837
Ancona	Italy	South Europe	Heat	Station	1.41345	1.20392	1.65945
Bari	Italy	South Europe	Cold	ERA5-Land	1.48512	1.30146	1.69469
Bari	Italy	South Europe	Cold	ERA5	1.48137	1.30097	1.68678
Bari	Italy	South Europe	Cold	Station	1.46085	1.28618	1.65925
Bari	Italy	South Europe	Heat	ERA5-Land	1.18409	1.08173	1.29614
Bari	Italy	South Europe	Heat	ERA5	1.17851	1.07364	1.29363
Bari	Italy	South Europe	Heat	Station	1.3201	1.18634	1.46895
Bologna	Italy	South Europe	Cold	ERA5-Land	1.30906	1.18491	1.44622
Bologna	Italy	South Europe	Cold	ERA5	1.31823	1.19291	1.45672
Bologna	Italy	South Europe	Cold	Station	1.40428	1.25092	1.57643
Bologna	Italy	South Europe	Heat	ERA5-Land	1.45191	1.23293	1.70979
Bologna	Italy	South Europe	Heat	ERA5	1.40334	1.19443	1.64878
Bologna	Italy	South Europe	Heat	Station	1.43239	1.24962	1.64188
Cagliari	Italy	South Europe	Cold	ERA5-Land	1.52368	1.34499	1.72612
Cagliari	Italy	South Europe	Cold	ERA5	1.48718	1.32243	1.67246
Cagliari	Italy	South Europe	Cold	Station	1.51362	1.33605	1.71478
Cagliari	Italy	South Europe	Heat	ERA5-Land	1.14215	0.9909	1.31649
Cagliari	Italy	South Europe	Heat	ERA5	1.11367	0.9796	1.26609
Cagliari	Italy	South Europe	Heat	Station	1.1484	1.03695	1.27183
Catania	Italy	South Europe	Cold	ERA5-Land	1.5271	1.3512	1.7259
Catania	Italy	South Europe	Cold	ERA5	1.44065	1.28606	1.61383
Catania	Italy	South Europe	Cold	Station	1.37685	1.23974	1.52913
Catania	Italy	South Europe	Heat	ERA5-Land	1.11926	1.01604	1.23298
Catania	Italy	South Europe	Heat	ERA5	1.10723	1.00537	1.2194
Catania	Italy	South Europe	Heat	Station	1.13203	1.02979	1.24442
Civitavecchia	Italy	South Europe	Cold	ERA5-Land	1.44756	1.28943	1.62507
Civitavecchia	Italy	South Europe	Cold	ERA5	1.46151	1.30388	1.63819
Civitavecchia	Italy	South Europe	Cold	Station	1.46647	1.30368	1.64959
Civitavecchia	Italy	South Europe	Heat	ERA5-Land	1.17461	0.959264	1.4383
Civitavecchia	Italy	South Europe	Heat	ERA5	1.14641	0.953765	1.37797
Civitavecchia	Italy	South Europe	Heat	Station	1.13738	0.935044	1.3835
Florence	Italy	South Europe	Cold	ERA5-Land	1.33946	1.19569	1.50053
Florence	Italy	South Europe	Cold	ERA5	1.31877	1.18106	1.47254
Florence	Italy	South Europe	Cold	Station	1.50785	1.3273	1.71296
Florence	Italy	South Europe	Heat	ERA5-Land	1.50055	1.28935	1.74634
Florence	Italy	South Europe	Heat	ERA5	1.51452	1.29452	1.7719
Florence	Italy	South Europe	Heat	Station	1.34369	1.22708	1.47137
Frosinone	Italy	South Europe	Cold	ERA5-Land	1.36405	1.20842	1.53973
Frosinone	Italy	South Europe	Cold	ERA5	1.35396	1.1933	1.53625
Frosinone	Italy	South Europe	Cold	Station	1.44556	1.26634	1.65014
Frosinone	Italy	South Europe	Heat	ERA5-Land	1.33189	1.11388	1.59257
Frosinone	Italy	South Europe	Heat	ERA5	1.3335	1.1087	1.60388
Frosinone	Italy	South Europe	Heat	Station	1.3103	1.15651	1.48454
Genoa	Italy	South Europe	Cold	ERA5-Land	1.26782	1.13009	1.42233
Genoa	Italy	South Europe	Cold	ERA5	1.23098	1.10939	1.3659
Genoa	Italy	South Europe	Cold	Station	1.41408	1.22872	1.62739
Genoa	Italy	South Europe	Heat	ERA5-Land	1.23184	1.10097	1.37828
Genoa	Italy	South Europe	Heat	ERA5	1.22978	1.09622	1.37961
Genoa	Italy	South Europe	Heat	Station	1.16192	1.04386	1.29333
Latina	Italy	South Europe	Cold	ERA5-Land	1.50742	1.32548	1.71433
Latina	Italy	South Europe	Cold	ERA5	1.38207	1.24175	1.53826
Latina	Italy	South Europe	Cold	Station	1.47402	1.31063	1.65777
Latina	Italy	South Europe	Heat	ERA5-Land	1.15001	1.00958	1.30997
Latina	Italy	South Europe	Heat	ERA5	1.15899	0.996697	1.34772
Latina	Italy	South Europe	Heat	Station	1.14606	1.04951	1.25149
Milan	Italy	South Europe	Cold	ERA5-Land	1.4138	1.26403	1.58132
Milan	Italy	South Europe	Cold	ERA5	1.44133	1.28301	1.61917
Milan	Italy	South Europe	Cold	Station	1.39415	1.25511	1.54859
Milan	Italy	South Europe	Heat	ERA5-Land	1.30973	1.16488	1.4726
Milan	Italy	South Europe	Heat	ERA5	1.27711	1.13596	1.43581
Milan	Italy	South Europe	Heat	Station	1.31105	1.18906	1.44556
Naples	Italy	South Europe	Cold	ERA5-Land	1.67576	1.4033	2.00112
Naples	Italy	South Europe	Cold	ERA5	1.72326	1.46727	2.02391
Naples	Italy	South Europe	Cold	Station	1.52006	1.36325	1.69491
Naples	Italy	South Europe	Heat	ERA5-Land	1	1	1
Naples	Italy	South Europe	Heat	ERA5	1	1	1
Naples	Italy	South Europe	Heat	Station	1.01404	0.906456	1.13439
Palermo	Italy	South Europe	Cold	ERA5-Land	1.43516	1.2954	1.58999
Palermo	Italy	South Europe	Cold	ERA5	1.43442	1.29787	1.58534
Palermo	Italy	South Europe	Cold	Station	1.43248	1.29068	1.58984
Palermo	Italy	South Europe	Heat	ERA5-Land	1.12665	1.00156	1.26736
Palermo	Italy	South Europe	Heat	ERA5	1.11433	0.993294	1.25012
Palermo	Italy	South Europe	Heat	Station	1.12656	1.00332	1.26494
Rieti	Italy	South Europe	Cold	ERA5-Land	1.34656	1.19384	1.51882
Rieti	Italy	South Europe	Cold	ERA5	1.36251	1.20768	1.53719
Rieti	Italy	South Europe	Cold	Station	1.49373	1.29833	1.71853
Rieti	Italy	South Europe	Heat	ERA5-Land	1.32459	1.12115	1.56494
Rieti	Italy	South Europe	Heat	ERA5	1.38401	1.11719	1.71455
Rieti	Italy	South Europe	Heat	Station	1.38701	1.17773	1.63347
Rome	Italy	South Europe	Cold	ERA5-Land	1.42695	1.30202	1.56387
Rome	Italy	South Europe	Cold	ERA5	1.3875	1.27368	1.51148
Rome	Italy	South Europe	Cold	Station	1.49672	1.35816	1.64942
Rome	Italy	South Europe	Heat	ERA5-Land	1.18146	1.0918	1.27847
Rome	Italy	South Europe	Heat	ERA5	1.22062	1.12205	1.32784
Rome	Italy	South Europe	Heat	Station	1.17981	1.09284	1.2737
Trieste	Italy	South Europe	Cold	ERA5-Land	1.38216	1.21638	1.57054
Trieste	Italy	South Europe	Cold	ERA5	1.40213	1.23628	1.59022
Trieste	Italy	South Europe	Cold	Station	1.50541	1.32158	1.71482
Trieste	Italy	South Europe	Heat	ERA5-Land	1.40422	1.23514	1.59644
Trieste	Italy	South Europe	Heat	ERA5	1.34645	1.19735	1.51413
Trieste	Italy	South Europe	Heat	Station	1.47386	1.30156	1.66898
Turin	Italy	South Europe	Cold	ERA5-Land	1.26167	1.13712	1.39985
Turin	Italy	South Europe	Cold	ERA5	1.25949	1.13669	1.39556
Turin	Italy	South Europe	Cold	Station	1.38425	1.24149	1.54342
Turin	Italy	South Europe	Heat	ERA5-Land	1.53304	1.36462	1.72223
Turin	Italy	South Europe	Heat	ERA5	1.55762	1.38162	1.75604
Turin	Italy	South Europe	Heat	Station	1.46704	1.33292	1.61465
Viterbo	Italy	South Europe	Cold	ERA5-Land	1.41241	1.26258	1.58003
Viterbo	Italy	South Europe	Cold	ERA5	1.45414	1.29434	1.63366
Viterbo	Italy	South Europe	Cold	Station	1.57361	1.36198	1.81812
Viterbo	Italy	South Europe	Heat	ERA5-Land	1.12604	0.921967	1.37528
Viterbo	Italy	South Europe	Heat	ERA5	1.11507	0.976806	1.2729
Viterbo	Italy	South Europe	Heat	Station	1.15221	1.0195	1.30219
Aikita	Japan	East Asia	Cold	ERA5-Land	1.30862	1.10966	1.54325
Aikita	Japan	East Asia	Cold	ERA5	1.31299	1.13193	1.523
Aikita	Japan	East Asia	Cold	Station	1.27922	1.09116	1.4997
Aikita	Japan	East Asia	Heat	ERA5-Land	1.18033	0.964259	1.44482
Aikita	Japan	East Asia	Heat	ERA5	1.14791	0.948454	1.3893
Aikita	Japan	East Asia	Heat	Station	1.23188	0.958281	1.5836
Aomori	Japan	East Asia	Cold	ERA5-Land	1.27765	1.06633	1.53085
Aomori	Japan	East Asia	Cold	ERA5	1.27817	1.10651	1.47645
Aomori	Japan	East Asia	Cold	Station	1.2584	1.09074	1.45182
Aomori	Japan	East Asia	Heat	ERA5-Land	1.07572	0.95629	1.21008
Aomori	Japan	East Asia	Heat	ERA5	1.11718	0.923239	1.35186
Aomori	Japan	East Asia	Heat	Station	1.17466	0.957036	1.44177
Chiba	Japan	East Asia	Cold	ERA5-Land	1.30926	1.15178	1.48828
Chiba	Japan	East Asia	Cold	ERA5	1.31892	1.16399	1.49447
Chiba	Japan	East Asia	Cold	Station	1.27814	1.13719	1.43656
Chiba	Japan	East Asia	Heat	ERA5-Land	1.04312	0.968596	1.12338
Chiba	Japan	East Asia	Heat	ERA5	1.0463	0.948095	1.15468
Chiba	Japan	East Asia	Heat	Station	1.06576	0.956565	1.18742
Fukui	Japan	East Asia	Cold	ERA5-Land	1.28586	1.1193	1.4772
Fukui	Japan	East Asia	Cold	ERA5	1.36905	1.11495	1.68107
Fukui	Japan	East Asia	Cold	Station	1.27924	1.10712	1.4781
Fukui	Japan	East Asia	Heat	ERA5-Land	1.00415	0.862452	1.16914
Fukui	Japan	East Asia	Heat	ERA5	1	1	1
Fukui	Japan	East Asia	Heat	Station	1.00601	0.841987	1.20198
Fukuoka	Japan	East Asia	Cold	ERA5-Land	1.27541	1.14726	1.41787
Fukuoka	Japan	East Asia	Cold	ERA5	1.28861	1.16212	1.42886
Fukuoka	Japan	East Asia	Cold	Station	1.27258	1.14035	1.42015
Fukuoka	Japan	East Asia	Heat	ERA5-Land	1.0534	0.971504	1.1422
Fukuoka	Japan	East Asia	Heat	ERA5	1.06544	0.948848	1.19635
Fukuoka	Japan	East Asia	Heat	Station	1.09688	0.941815	1.27748
Fukushima	Japan	East Asia	Cold	ERA5-Land	1.31699	1.01297	1.71227
Fukushima	Japan	East Asia	Cold	ERA5	1.26538	1.04248	1.53593
Fukushima	Japan	East Asia	Cold	Station	1.23669	1.02667	1.48967
Fukushima	Japan	East Asia	Heat	ERA5-Land	1	1	1
Fukushima	Japan	East Asia	Heat	ERA5	1.00099	0.885804	1.13116
Fukushima	Japan	East Asia	Heat	Station	1.00458	0.796254	1.26741
Gifu	Japan	East Asia	Cold	ERA5-Land	1.27212	1.11693	1.44886
Gifu	Japan	East Asia	Cold	ERA5	1.258	1.1111	1.42432
Gifu	Japan	East Asia	Cold	Station	1.27698	1.12667	1.44734
Gifu	Japan	East Asia	Heat	ERA5-Land	1.13489	0.969442	1.32858
Gifu	Japan	East Asia	Heat	ERA5	1.19911	0.98071	1.46614
Gifu	Japan	East Asia	Heat	Station	1.28345	1.00463	1.63965
hiroshima	Japan	East Asia	Cold	ERA5-Land	1.31314	1.16264	1.48313
hiroshima	Japan	East Asia	Cold	ERA5	1.28855	1.15787	1.43398
hiroshima	Japan	East Asia	Cold	Station	1.29361	1.1548	1.44912
hiroshima	Japan	East Asia	Heat	ERA5-Land	1.05369	0.972782	1.14134
hiroshima	Japan	East Asia	Heat	ERA5	1.09756	0.922195	1.30627
hiroshima	Japan	East Asia	Heat	Station	1.11029	0.941523	1.30931
Kagoshima	Japan	East Asia	Cold	ERA5-Land	1.29484	1.14294	1.46694
Kagoshima	Japan	East Asia	Cold	ERA5	1.30012	1.10723	1.5266
Kagoshima	Japan	East Asia	Cold	Station	1.3015	1.08285	1.56431
Kagoshima	Japan	East Asia	Heat	ERA5-Land	1.02572	0.911254	1.15456
Kagoshima	Japan	East Asia	Heat	ERA5	1	1	1
Kagoshima	Japan	East Asia	Heat	Station	1	1	1
Kanazawa	Japan	East Asia	Cold	ERA5-Land	1.27558	1.1186	1.4546
Kanazawa	Japan	East Asia	Cold	ERA5	1.32486	1.14633	1.5312
Kanazawa	Japan	East Asia	Cold	Station	1.30296	1.12662	1.50689
Kanazawa	Japan	East Asia	Heat	ERA5-Land	1.05609	0.898541	1.24126
Kanazawa	Japan	East Asia	Heat	ERA5	1.08719	0.89199	1.32511
Kanazawa	Japan	East Asia	Heat	Station	1.09202	0.918131	1.29885
Kobe	Japan	East Asia	Cold	ERA5-Land	1.32386	1.17051	1.49731
Kobe	Japan	East Asia	Cold	ERA5	1.29839	1.15617	1.4581
Kobe	Japan	East Asia	Cold	Station	1.32419	1.17265	1.49531
Kobe	Japan	East Asia	Heat	ERA5-Land	1.0984	0.995875	1.21148
Kobe	Japan	East Asia	Heat	ERA5	1.09621	0.977013	1.22994
Kobe	Japan	East Asia	Heat	Station	1.11731	1.00904	1.23721
Kochi	Japan	East Asia	Cold	ERA5-Land	1.27375	1.13169	1.43365
Kochi	Japan	East Asia	Cold	ERA5	1.28904	1.1569	1.43626
Kochi	Japan	East Asia	Cold	Station	1.26635	1.13062	1.41838
Kochi	Japan	East Asia	Heat	ERA5-Land	1.04162	0.926903	1.17054
Kochi	Japan	East Asia	Heat	ERA5	1.02768	0.89787	1.17626
Kochi	Japan	East Asia	Heat	Station	1.05124	0.888651	1.24358
Kofu	Japan	East Asia	Cold	ERA5-Land	1.28872	1.07813	1.54044
Kofu	Japan	East Asia	Cold	ERA5	1.2675	1.02961	1.56036
Kofu	Japan	East Asia	Cold	Station	1.29055	1.04177	1.59874
Kofu	Japan	East Asia	Heat	ERA5-Land	1	1	1
Kofu	Japan	East Asia	Heat	ERA5	1	1	1
Kofu	Japan	East Asia	Heat	Station	1	1	1
Kumamoto	Japan	East Asia	Cold	ERA5-Land	1.29081	1.15241	1.44583
Kumamoto	Japan	East Asia	Cold	ERA5	1.28642	1.14402	1.44655
Kumamoto	Japan	East Asia	Cold	Station	1.31397	1.15648	1.49291
Kumamoto	Japan	East Asia	Heat	ERA5-Land	1.05038	0.963926	1.14459
Kumamoto	Japan	East Asia	Heat	ERA5	1.0876	0.931374	1.27003
Kumamoto	Japan	East Asia	Heat	Station	1.09225	0.925103	1.2896
Kyoto	Japan	East Asia	Cold	ERA5-Land	1.2897	1.14723	1.44986
Kyoto	Japan	East Asia	Cold	ERA5	1.28494	1.14193	1.44587
Kyoto	Japan	East Asia	Cold	Station	1.29812	1.15093	1.46413
Kyoto	Japan	East Asia	Heat	ERA5-Land	1.12123	0.994092	1.26462
Kyoto	Japan	East Asia	Heat	ERA5	1.12123	0.965971	1.30145
Kyoto	Japan	East Asia	Heat	Station	1.1586	1.00794	1.33179
Maebashi	Japan	East Asia	Cold	ERA5-Land	1.31457	1.15426	1.49716
Maebashi	Japan	East Asia	Cold	ERA5	1.34393	1.15513	1.5636
Maebashi	Japan	East Asia	Cold	Station	1.3807	1.18144	1.61357
Maebashi	Japan	East Asia	Heat	ERA5-Land	1.13109	0.956037	1.33821
Maebashi	Japan	East Asia	Heat	ERA5	1.22851	0.996474	1.51457
Maebashi	Japan	East Asia	Heat	Station	1.23061	0.980232	1.54494
Matsue	Japan	East Asia	Cold	ERA5-Land	1.31995	1.03959	1.67593
Matsue	Japan	East Asia	Cold	ERA5	1.44377	1.11466	1.87005
Matsue	Japan	East Asia	Cold	Station	1.2769	1.12541	1.4488
Matsue	Japan	East Asia	Heat	ERA5-Land	1	1	1
Matsue	Japan	East Asia	Heat	ERA5	1	1	1
Matsue	Japan	East Asia	Heat	Station	1.02048	0.849418	1.226
Matsuyama	Japan	East Asia	Cold	ERA5-Land	1.32397	1.17019	1.49796
Matsuyama	Japan	East Asia	Cold	ERA5	1.33451	1.18988	1.49671
Matsuyama	Japan	East Asia	Cold	Station	1.29073	1.15505	1.44234
Matsuyama	Japan	East Asia	Heat	ERA5-Land	1.04314	0.959479	1.13409
Matsuyama	Japan	East Asia	Heat	ERA5	1.0317	0.902683	1.17916
Matsuyama	Japan	East Asia	Heat	Station	1.11377	0.891486	1.39148
Mito	Japan	East Asia	Cold	ERA5-Land	1.30218	1.14186	1.48501
Mito	Japan	East Asia	Cold	ERA5	1.28694	1.15073	1.43927
Mito	Japan	East Asia	Cold	Station	1.27607	1.11025	1.46667
Mito	Japan	East Asia	Heat	ERA5-Land	1.02412	0.904622	1.15941
Mito	Japan	East Asia	Heat	ERA5	1.00755	0.894155	1.13532
Mito	Japan	East Asia	Heat	Station	1.07631	0.848829	1.36474
Miyazaki	Japan	East Asia	Cold	ERA5-Land	1.31768	1.16894	1.48535
Miyazaki	Japan	East Asia	Cold	ERA5	1.33331	1.1757	1.51206
Miyazaki	Japan	East Asia	Cold	Station	1.29473	1.1481	1.46009
Miyazaki	Japan	East Asia	Heat	ERA5-Land	1.07086	0.882799	1.29899
Miyazaki	Japan	East Asia	Heat	ERA5	1.05488	0.865191	1.28616
Miyazaki	Japan	East Asia	Heat	Station	1.14976	0.86781	1.52331
Morioka	Japan	East Asia	Cold	ERA5-Land	1.27674	0.945532	1.72395
Morioka	Japan	East Asia	Cold	ERA5	1.22822	0.923712	1.6331
Morioka	Japan	East Asia	Cold	Station	1.20652	0.948781	1.53427
Morioka	Japan	East Asia	Heat	ERA5-Land	1	1	1
Morioka	Japan	East Asia	Heat	ERA5	1	1	1
Morioka	Japan	East Asia	Heat	Station	1.00523	0.814421	1.24073
Nagano	Japan	East Asia	Cold	ERA5-Land	1.34275	1.05852	1.70329
Nagano	Japan	East Asia	Cold	ERA5	1.30593	1.0255	1.66306
Nagano	Japan	East Asia	Cold	Station	1.2521	1.01316	1.54739
Nagano	Japan	East Asia	Heat	ERA5-Land	1	1	1
Nagano	Japan	East Asia	Heat	ERA5	1	1	1
Nagano	Japan	East Asia	Heat	Station	1.03312	0.831362	1.28384
Nagasaki	Japan	East Asia	Cold	ERA5-Land	1.29985	1.11296	1.51812
Nagasaki	Japan	East Asia	Cold	ERA5	1.31529	1.1327	1.52732
Nagasaki	Japan	East Asia	Cold	Station	1.26919	1.13609	1.4179
Nagasaki	Japan	East Asia	Heat	ERA5-Land	1	1	1
Nagasaki	Japan	East Asia	Heat	ERA5	1	1	1
Nagasaki	Japan	East Asia	Heat	Station	1.00047	0.891448	1.12283
Nagoya	Japan	East Asia	Cold	ERA5-Land	1.28623	1.14547	1.44428
Nagoya	Japan	East Asia	Cold	ERA5	1.25211	1.12198	1.39733
Nagoya	Japan	East Asia	Cold	Station	1.27887	1.14566	1.42758
Nagoya	Japan	East Asia	Heat	ERA5-Land	1.07924	1.00374	1.16041
Nagoya	Japan	East Asia	Heat	ERA5	1.10205	0.964695	1.25896
Nagoya	Japan	East Asia	Heat	Station	1.13559	0.996677	1.29387
Naha	Japan	East Asia	Cold	ERA5-Land	1.47307	1.23608	1.7555
Naha	Japan	East Asia	Cold	ERA5	1.53596	1.28205	1.84015
Naha	Japan	East Asia	Cold	Station	1.39147	1.10085	1.75882
Naha	Japan	East Asia	Heat	ERA5-Land	1	1	1
Naha	Japan	East Asia	Heat	ERA5	1	1	1
Naha	Japan	East Asia	Heat	Station	1	1	1
Nara	Japan	East Asia	Cold	ERA5-Land	1.29743	1.14113	1.47515
Nara	Japan	East Asia	Cold	ERA5	1.28628	1.13554	1.45702
Nara	Japan	East Asia	Cold	Station	1.31457	1.13295	1.5253
Nara	Japan	East Asia	Heat	ERA5-Land	1.07532	0.959915	1.20459
Nara	Japan	East Asia	Heat	ERA5	1.14491	0.96126	1.36364
Nara	Japan	East Asia	Heat	Station	1.23412	0.953864	1.59672
Niigata	Japan	East Asia	Cold	ERA5-Land	1.26562	1.08604	1.4749
Niigata	Japan	East Asia	Cold	ERA5	1.29799	1.14223	1.475
Niigata	Japan	East Asia	Cold	Station	1.25086	1.09603	1.42756
Niigata	Japan	East Asia	Heat	ERA5-Land	1.04267	0.888165	1.22404
Niigata	Japan	East Asia	Heat	ERA5	1.02481	0.869477	1.20789
Niigata	Japan	East Asia	Heat	Station	1.09281	0.886798	1.34669
Oita	Japan	East Asia	Cold	ERA5-Land	1.27757	1.15119	1.41783
Oita	Japan	East Asia	Cold	ERA5	1.30163	1.17291	1.44447
Oita	Japan	East Asia	Cold	Station	1.27998	1.13781	1.43992
Oita	Japan	East Asia	Heat	ERA5-Land	1.02442	0.893691	1.17427
Oita	Japan	East Asia	Heat	ERA5	1.00625	0.842649	1.20163
Oita	Japan	East Asia	Heat	Station	1.06918	0.859055	1.33071
Okayama	Japan	East Asia	Cold	ERA5-Land	1.28599	1.14021	1.45041
Okayama	Japan	East Asia	Cold	ERA5	1.26676	1.12602	1.42508
Okayama	Japan	East Asia	Cold	Station	1.27003	1.12978	1.4277
Okayama	Japan	East Asia	Heat	ERA5-Land	1.04645	0.965746	1.1339
Okayama	Japan	East Asia	Heat	ERA5	1.08947	0.90885	1.306
Okayama	Japan	East Asia	Heat	Station	1.06153	0.916661	1.2293
Osaka	Japan	East Asia	Cold	ERA5-Land	1.30193	1.16354	1.45677
Osaka	Japan	East Asia	Cold	ERA5	1.26952	1.14174	1.41161
Osaka	Japan	East Asia	Cold	Station	1.29852	1.14928	1.46713
Osaka	Japan	East Asia	Heat	ERA5-Land	1.07558	0.979933	1.18057
Osaka	Japan	East Asia	Heat	ERA5	1.07291	0.972276	1.18396
Osaka	Japan	East Asia	Heat	Station	1.10754	0.997742	1.22941
Otsu	Japan	East Asia	Cold	ERA5-Land	1.26865	1.13413	1.41912
Otsu	Japan	East Asia	Cold	ERA5	1.26374	1.12995	1.41337
Otsu	Japan	East Asia	Cold	Station	1.27312	1.12023	1.44687
Otsu	Japan	East Asia	Heat	ERA5-Land	1.07808	0.91928	1.26431
Otsu	Japan	East Asia	Heat	ERA5	1.09967	0.914993	1.32161
Otsu	Japan	East Asia	Heat	Station	1.09627	0.860895	1.39601
Saga	Japan	East Asia	Cold	ERA5-Land	1.28659	1.14855	1.44121
Saga	Japan	East Asia	Cold	ERA5	1.29737	1.16623	1.44326
Saga	Japan	East Asia	Cold	Station	1.28707	1.1448	1.44702
Saga	Japan	East Asia	Heat	ERA5-Land	1.03804	0.929639	1.15907
Saga	Japan	East Asia	Heat	ERA5	1.01534	0.899582	1.14599
Saga	Japan	East Asia	Heat	Station	1.04125	0.881049	1.23059
Saitama	Japan	East Asia	Cold	ERA5-Land	1.25684	1.14046	1.38511
Saitama	Japan	East Asia	Cold	ERA5	1.39029	1.20774	1.60043
Saitama	Japan	East Asia	Cold	Station	1.32308	1.16141	1.50724
Saitama	Japan	East Asia	Heat	ERA5-Land	1.07782	0.96272	1.20668
Saitama	Japan	East Asia	Heat	ERA5	1.05678	0.958029	1.16571
Saitama	Japan	East Asia	Heat	Station	1.10265	0.949917	1.27994
Sapporo	Japan	East Asia	Cold	ERA5-Land	1.31538	1.10281	1.56893
Sapporo	Japan	East Asia	Cold	ERA5	1.32513	1.09276	1.60692
Sapporo	Japan	East Asia	Cold	Station	1.29157	1.08105	1.54308
Sapporo	Japan	East Asia	Heat	ERA5-Land	1.00554	0.905303	1.11688
Sapporo	Japan	East Asia	Heat	ERA5	1.03201	0.877036	1.21437
Sapporo	Japan	East Asia	Heat	Station	1.03029	0.90874	1.16809
Sendai	Japan	East Asia	Cold	ERA5-Land	1.29604	1.11141	1.51133
Sendai	Japan	East Asia	Cold	ERA5	1.28373	1.09574	1.50398
Sendai	Japan	East Asia	Cold	Station	1.24009	1.07117	1.43565
Sendai	Japan	East Asia	Heat	ERA5-Land	1.09632	0.941789	1.27621
Sendai	Japan	East Asia	Heat	ERA5	1.10334	0.926268	1.31426
Sendai	Japan	East Asia	Heat	Station	1.13911	0.948983	1.36733
Shizuoka	Japan	East Asia	Cold	ERA5-Land	1.32491	1.17386	1.4954
Shizuoka	Japan	East Asia	Cold	ERA5	1.30341	1.15477	1.47118
Shizuoka	Japan	East Asia	Cold	Station	1.31952	1.15967	1.50141
Shizuoka	Japan	East Asia	Heat	ERA5-Land	1.04747	0.967689	1.13383
Shizuoka	Japan	East Asia	Heat	ERA5	1.18944	1.00788	1.40371
Shizuoka	Japan	East Asia	Heat	Station	1.06287	0.92852	1.21667
Takamatsu	Japan	East Asia	Cold	ERA5-Land	1.30743	1.15927	1.47454
Takamatsu	Japan	East Asia	Cold	ERA5	1.33354	1.17954	1.50765
Takamatsu	Japan	East Asia	Cold	Station	1.30667	1.15289	1.48095
Takamatsu	Japan	East Asia	Heat	ERA5-Land	1.0298	0.913763	1.16057
Takamatsu	Japan	East Asia	Heat	ERA5	1.01427	0.877877	1.17186
Takamatsu	Japan	East Asia	Heat	Station	1.0471	0.883316	1.24125
Tokushima	Japan	East Asia	Cold	ERA5-Land	1.29037	1.15378	1.44314
Tokushima	Japan	East Asia	Cold	ERA5	1.28324	1.15091	1.4308
Tokushima	Japan	East Asia	Cold	Station	1.28874	1.14604	1.4492
Tokushima	Japan	East Asia	Heat	ERA5-Land	1.01614	0.898852	1.14874
Tokushima	Japan	East Asia	Heat	ERA5	1.01396	0.87704	1.17227
Tokushima	Japan	East Asia	Heat	Station	1.03604	0.935917	1.14688
Tokyo	Japan	East Asia	Cold	ERA5-Land	1.30703	1.19367	1.43116
Tokyo	Japan	East Asia	Cold	ERA5	1.41475	1.26732	1.57934
Tokyo	Japan	East Asia	Cold	Station	1.31341	1.19274	1.44629
Tokyo	Japan	East Asia	Heat	ERA5-Land	1.05273	0.989155	1.1204
Tokyo	Japan	East Asia	Heat	ERA5	1.0553	0.991688	1.12299
Tokyo	Japan	East Asia	Heat	Station	1.08541	1.01233	1.16377
Tottori	Japan	East Asia	Cold	ERA5-Land	1.28249	1.14405	1.43768
Tottori	Japan	East Asia	Cold	ERA5	1.36862	1.18034	1.58694
Tottori	Japan	East Asia	Cold	Station	1.27116	1.1088	1.45728
Tottori	Japan	East Asia	Heat	ERA5-Land	1.04057	0.848753	1.27573
Tottori	Japan	East Asia	Heat	ERA5	1.00137	0.810352	1.23741
Tottori	Japan	East Asia	Heat	Station	1.13752	0.793647	1.63038
Toyama	Japan	East Asia	Cold	ERA5-Land	1.24995	1.10483	1.41412
Toyama	Japan	East Asia	Cold	ERA5	1.30118	1.14494	1.47873
Toyama	Japan	East Asia	Cold	Station	1.26628	1.10267	1.45416
Toyama	Japan	East Asia	Heat	ERA5-Land	1.0784	0.945643	1.2298
Toyama	Japan	East Asia	Heat	ERA5	1.06485	0.956042	1.18605
Toyama	Japan	East Asia	Heat	Station	1.13104	0.944911	1.35384
Tsu	Japan	East Asia	Cold	ERA5-Land	1.3174	1.16874	1.48498
Tsu	Japan	East Asia	Cold	ERA5	1.30887	1.16395	1.47184
Tsu	Japan	East Asia	Cold	Station	1.3301	1.15762	1.52827
Tsu	Japan	East Asia	Heat	ERA5-Land	1.04819	0.937966	1.17137
Tsu	Japan	East Asia	Heat	ERA5	1.04671	0.896136	1.22258
Tsu	Japan	East Asia	Heat	Station	1.09921	0.914005	1.32194
Utsunomiya	Japan	East Asia	Cold	ERA5-Land	1.22993	1.11186	1.36054
Utsunomiya	Japan	East Asia	Cold	ERA5	1.27224	1.14139	1.41808
Utsunomiya	Japan	East Asia	Cold	Station	1.25597	1.11892	1.40982
Utsunomiya	Japan	East Asia	Heat	ERA5-Land	1.07963	0.918583	1.2689
Utsunomiya	Japan	East Asia	Heat	ERA5	1.05104	0.916231	1.20568
Utsunomiya	Japan	East Asia	Heat	Station	1.07649	0.936418	1.23752
Wakayama	Japan	East Asia	Cold	ERA5-Land	1.28866	1.14729	1.44744
Wakayama	Japan	East Asia	Cold	ERA5	1.30446	1.16531	1.46023
Wakayama	Japan	East Asia	Cold	Station	1.29119	1.13923	1.46343
Wakayama	Japan	East Asia	Heat	ERA5-Land	1.02457	0.917441	1.14421
Wakayama	Japan	East Asia	Heat	ERA5	1.0074	0.902042	1.12507
Wakayama	Japan	East Asia	Heat	Station	1.02522	0.934027	1.12531
Yamagata	Japan	East Asia	Cold	ERA5-Land	1.33369	1.04016	1.71005
Yamagata	Japan	East Asia	Cold	ERA5	1.34767	1.03945	1.74726
Yamagata	Japan	East Asia	Cold	Station	1.27743	1.03343	1.57903
Yamagata	Japan	East Asia	Heat	ERA5-Land	1.33464	0.985544	1.8074
Yamagata	Japan	East Asia	Heat	ERA5	1.29818	0.995447	1.69297
Yamagata	Japan	East Asia	Heat	Station	1.34034	0.986294	1.82147
Yamaguchi	Japan	East Asia	Cold	ERA5-Land	1.2754	1.13548	1.43256
Yamaguchi	Japan	East Asia	Cold	ERA5	1.29501	1.1598	1.44597
Yamaguchi	Japan	East Asia	Cold	Station	1.26995	1.12124	1.43837
Yamaguchi	Japan	East Asia	Heat	ERA5-Land	1.12783	0.92735	1.37165
Yamaguchi	Japan	East Asia	Heat	ERA5	1.07233	0.902308	1.27438
Yamaguchi	Japan	East Asia	Heat	Station	1.20052	0.940741	1.53205
Yokohama	Japan	East Asia	Cold	ERA5-Land	1.35718	1.19108	1.54644
Yokohama	Japan	East Asia	Cold	ERA5	1.40538	1.22913	1.60691
Yokohama	Japan	East Asia	Cold	Station	1.30191	1.16755	1.45173
Yokohama	Japan	East Asia	Heat	ERA5-Land	1.06973	0.984479	1.16236
Yokohama	Japan	East Asia	Heat	ERA5	1.06125	0.976015	1.15393
Yokohama	Japan	East Asia	Heat	Station	1.07617	1.00165	1.15624
Kuwait	Kuwait	Middle-East Asia	Cold	ERA5-Land	1.33254	1.13528	1.56408
Kuwait	Kuwait	Middle-East Asia	Cold	ERA5	1.33716	1.14336	1.5638
Kuwait	Kuwait	Middle-East Asia	Cold	Station	1.35448	1.15933	1.58249
Kuwait	Kuwait	Middle-East Asia	Heat	ERA5-Land	1.07885	0.924234	1.25933
Kuwait	Kuwait	Middle-East Asia	Heat	ERA5	1.07045	0.926534	1.23673
Kuwait	Kuwait	Middle-East Asia	Heat	Station	1.11931	0.922706	1.35781
Ciudad Juarez	Mexico	Central America	Cold	ERA5-Land	1.28114	1.07747	1.5233
Ciudad Juarez	Mexico	Central America	Cold	ERA5	1.29204	1.08237	1.54232
Ciudad Juarez	Mexico	Central America	Cold	Station	1.3227	1.10328	1.58577
Ciudad Juarez	Mexico	Central America	Heat	ERA5-Land	1.20491	1.00288	1.44763
Ciudad Juarez	Mexico	Central America	Heat	ERA5	1.22187	1.03751	1.43899
Ciudad Juarez	Mexico	Central America	Heat	Station	1.23806	1.05764	1.44925
Comarca Lagunera	Mexico	Central America	Cold	ERA5-Land	1.37104	1.22351	1.53636
Comarca Lagunera	Mexico	Central America	Cold	ERA5	1.38958	1.24199	1.55471
Comarca Lagunera	Mexico	Central America	Cold	Station	1.44126	1.25721	1.65226
Comarca Lagunera	Mexico	Central America	Heat	ERA5-Land	1.37333	1.18854	1.58686
Comarca Lagunera	Mexico	Central America	Heat	ERA5	1.40369	1.22501	1.60842
Comarca Lagunera	Mexico	Central America	Heat	Station	1.47677	1.22018	1.7873
Guadalajara	Mexico	Central America	Cold	ERA5-Land	1.21217	1.10886	1.32512
Guadalajara	Mexico	Central America	Cold	ERA5	1.23117	1.12552	1.34674
Guadalajara	Mexico	Central America	Cold	Station	1.16058	1.05157	1.2809
Guadalajara	Mexico	Central America	Heat	ERA5-Land	1.13747	1.02101	1.2672
Guadalajara	Mexico	Central America	Heat	ERA5	1.13068	1.01775	1.25615
Guadalajara	Mexico	Central America	Heat	Station	1.11476	1.00118	1.24122
Leon	Mexico	Central America	Cold	ERA5-Land	1.35876	1.24978	1.47724
Leon	Mexico	Central America	Cold	ERA5	1.3564	1.25213	1.46936
Leon	Mexico	Central America	Cold	Station	1.35486	1.23904	1.48152
Leon	Mexico	Central America	Heat	ERA5-Land	1.10877	1.0125	1.21419
Leon	Mexico	Central America	Heat	ERA5	1.07291	0.970421	1.18622
Leon	Mexico	Central America	Heat	Station	1.02693	0.941786	1.11977
Monterrey	Mexico	Central America	Cold	ERA5-Land	1.50456	1.30569	1.73371
Monterrey	Mexico	Central America	Cold	ERA5	1.50928	1.315	1.73226
Monterrey	Mexico	Central America	Cold	Station	1.40415	1.22982	1.6032
Monterrey	Mexico	Central America	Heat	ERA5-Land	1.30122	1.13567	1.49091
Monterrey	Mexico	Central America	Heat	ERA5	1.31649	1.18496	1.46263
Monterrey	Mexico	Central America	Heat	Station	1.32174	1.17848	1.4824
Puebla-Tlaxcala	Mexico	Central America	Cold	ERA5-Land	1.29227	1.18465	1.40966
Puebla-Tlaxcala	Mexico	Central America	Cold	ERA5	1.30927	1.1968	1.43231
Puebla-Tlaxcala	Mexico	Central America	Cold	Station	1.29348	1.18886	1.40731
Puebla-Tlaxcala	Mexico	Central America	Heat	ERA5-Land	1.04655	0.970292	1.12881
Puebla-Tlaxcala	Mexico	Central America	Heat	ERA5	1.04473	0.958336	1.13891
Puebla-Tlaxcala	Mexico	Central America	Heat	Station	1.00413	0.91026	1.10768
San Luis Potosi	Mexico	Central America	Cold	ERA5-Land	1.29305	1.13272	1.47607
San Luis Potosi	Mexico	Central America	Cold	ERA5	1.32785	1.16084	1.5189
San Luis Potosi	Mexico	Central America	Cold	Station	1.26939	1.11767	1.4417
San Luis Potosi	Mexico	Central America	Heat	ERA5-Land	1.12357	1.00328	1.25828
San Luis Potosi	Mexico	Central America	Heat	ERA5	1.11061	1.00959	1.22174
San Luis Potosi	Mexico	Central America	Heat	Station	1.15536	0.998464	1.33691
Tijuana	Mexico	Central America	Cold	ERA5-Land	1.30389	1.14717	1.48202
Tijuana	Mexico	Central America	Cold	ERA5	1.31136	1.16196	1.47997
Tijuana	Mexico	Central America	Cold	Station	1.32761	1.13411	1.55412
Tijuana	Mexico	Central America	Heat	ERA5-Land	1.09999	0.991181	1.22075
Tijuana	Mexico	Central America	Heat	ERA5	1.12371	1.01243	1.24722
Tijuana	Mexico	Central America	Heat	Station	1.11368	0.992447	1.24971
Toluca de Lerdo	Mexico	Central America	Cold	ERA5-Land	1.22679	1.13094	1.33077
Toluca de Lerdo	Mexico	Central America	Cold	ERA5	1.25968	1.14525	1.38556
Toluca de Lerdo	Mexico	Central America	Cold	Station	1.26233	1.13671	1.40184
Toluca de Lerdo	Mexico	Central America	Heat	ERA5-Land	1.05665	0.980434	1.13878
Toluca de Lerdo	Mexico	Central America	Heat	ERA5	1.01469	0.924742	1.11339
Toluca de Lerdo	Mexico	Central America	Heat	Station	1.02728	0.904051	1.16731
Valley of Mexico	Mexico	Central America	Cold	ERA5-Land	1.27906	1.21735	1.3439
Valley of Mexico	Mexico	Central America	Cold	ERA5	1.31754	1.25652	1.38152
Valley of Mexico	Mexico	Central America	Cold	Station	1.27401	1.21147	1.33978
Valley of Mexico	Mexico	Central America	Heat	ERA5-Land	1.07776	1.02839	1.1295
Valley of Mexico	Mexico	Central America	Heat	ERA5	1.07682	1.02798	1.12797
Valley of Mexico	Mexico	Central America	Heat	Station	1.08283	1.02366	1.14543
Anenii Noi	Moldova	Central Europe	Cold	ERA5-Land	1.31867	1.14666	1.51649
Anenii Noi	Moldova	Central Europe	Cold	ERA5	1.31118	1.14633	1.49974
Anenii Noi	Moldova	Central Europe	Cold	Station	1.3572	1.14801	1.60451
Anenii Noi	Moldova	Central Europe	Heat	ERA5-Land	1.36038	1.16283	1.5915
Anenii Noi	Moldova	Central Europe	Heat	ERA5	1.43891	1.19409	1.73393
Anenii Noi	Moldova	Central Europe	Heat	Station	1.33391	1.13413	1.56888
Cahul	Moldova	Central Europe	Cold	ERA5-Land	1.33774	1.15727	1.54634
Cahul	Moldova	Central Europe	Cold	ERA5	1.33864	1.16097	1.54349
Cahul	Moldova	Central Europe	Cold	Station	1.35365	1.15505	1.5864
Cahul	Moldova	Central Europe	Heat	ERA5-Land	1.30596	1.13225	1.50632
Cahul	Moldova	Central Europe	Heat	ERA5	1.32096	1.1411	1.52917
Cahul	Moldova	Central Europe	Heat	Station	1.34559	1.12015	1.6164
Chisinau	Moldova	Central Europe	Cold	ERA5-Land	1.35843	1.19264	1.54726
Chisinau	Moldova	Central Europe	Cold	ERA5	1.37202	1.19662	1.57314
Chisinau	Moldova	Central Europe	Cold	Station	1.37618	1.20239	1.57509
Chisinau	Moldova	Central Europe	Heat	ERA5-Land	1.3181	1.17154	1.48299
Chisinau	Moldova	Central Europe	Heat	ERA5	1.33615	1.1843	1.50747
Chisinau	Moldova	Central Europe	Heat	Station	1.37172	1.1913	1.57947
Falesti	Moldova	Central Europe	Cold	ERA5-Land	1.22795	1.03761	1.45319
Falesti	Moldova	Central Europe	Cold	ERA5	1.23582	1.03077	1.48167
Falesti	Moldova	Central Europe	Cold	Station	1.2285	1.0265	1.47025
Falesti	Moldova	Central Europe	Heat	ERA5-Land	1.14029	0.982581	1.32331
Falesti	Moldova	Central Europe	Heat	ERA5	1.16837	0.996272	1.37021
Falesti	Moldova	Central Europe	Heat	Station	1.19026	0.973399	1.45544
Amsterdam	The Netherlands	North Europe	Cold	ERA5-Land	1.21603	1.11613	1.32487
Amsterdam	The Netherlands	North Europe	Cold	ERA5	1.21385	1.11412	1.32252
Amsterdam	The Netherlands	North Europe	Cold	Station	1.22811	1.12752	1.33769
Amsterdam	The Netherlands	North Europe	Heat	ERA5-Land	1.23888	1.12205	1.36787
Amsterdam	The Netherlands	North Europe	Heat	ERA5	1.24648	1.12626	1.37952
Amsterdam	The Netherlands	North Europe	Heat	Station	1.29983	1.15543	1.46229
Den Haag	The Netherlands	North Europe	Cold	ERA5-Land	1.26161	1.15376	1.37954
Den Haag	The Netherlands	North Europe	Cold	ERA5	1.26468	1.15857	1.38051
Den Haag	The Netherlands	North Europe	Cold	Station	1.26639	1.15292	1.39104
Den Haag	The Netherlands	North Europe	Heat	ERA5-Land	1.13025	1.0314	1.23857
Den Haag	The Netherlands	North Europe	Heat	ERA5	1.15686	1.04681	1.27849
Den Haag	The Netherlands	North Europe	Heat	Station	1.1588	1.03518	1.29718
Eindhoven	The Netherlands	North Europe	Cold	ERA5-Land	1.23961	1.13304	1.35619
Eindhoven	The Netherlands	North Europe	Cold	ERA5	1.25045	1.14144	1.36987
Eindhoven	The Netherlands	North Europe	Cold	Station	1.25295	1.13868	1.37868
Eindhoven	The Netherlands	North Europe	Heat	ERA5-Land	1.22125	1.09203	1.36577
Eindhoven	The Netherlands	North Europe	Heat	ERA5	1.23476	1.10533	1.37934
Eindhoven	The Netherlands	North Europe	Heat	Station	1.26124	1.10641	1.43774
Rotterdam	The Netherlands	North Europe	Cold	ERA5-Land	1.22535	1.12518	1.33443
Rotterdam	The Netherlands	North Europe	Cold	ERA5	1.23178	1.12989	1.34286
Rotterdam	The Netherlands	North Europe	Cold	Station	1.235	1.13379	1.34525
Rotterdam	The Netherlands	North Europe	Heat	ERA5-Land	1.18003	1.08365	1.28499
Rotterdam	The Netherlands	North Europe	Heat	ERA5	1.22062	1.10266	1.35121
Rotterdam	The Netherlands	North Europe	Heat	Station	1.23929	1.10516	1.38969
Utrecht	The Netherlands	North Europe	Cold	ERA5-Land	1.20273	1.09284	1.32366
Utrecht	The Netherlands	North Europe	Cold	ERA5	1.20178	1.09243	1.32208
Utrecht	The Netherlands	North Europe	Cold	Station	1.19742	1.08908	1.31655
Utrecht	The Netherlands	North Europe	Heat	ERA5-Land	1.20473	1.08209	1.34127
Utrecht	The Netherlands	North Europe	Heat	ERA5	1.22765	1.09192	1.38026
Utrecht	The Netherlands	North Europe	Heat	Station	1.25163	1.09526	1.43033
Oslo	Norway	North Europe	Cold	ERA5-Land	1.21038	1.07438	1.36359
Oslo	Norway	North Europe	Cold	ERA5	1.1944	1.06866	1.33493
Oslo	Norway	North Europe	Cold	Station	1.21787	1.08623	1.36547
Oslo	Norway	North Europe	Heat	ERA5-Land	1.06397	0.94841	1.19362
Oslo	Norway	North Europe	Heat	ERA5	1.04807	0.938482	1.17045
Oslo	Norway	North Europe	Heat	Station	1.05751	0.954659	1.17143
Panama	Panama	Central America	Cold	ERA5-Land	1.12327	0.992061	1.27183
Panama	Panama	Central America	Cold	ERA5	1.12326	0.980435	1.28688
Panama	Panama	Central America	Cold	Station	1.13935	0.989317	1.31214
Panama	Panama	Central America	Heat	ERA5-Land	1.03716	0.820003	1.31182
Panama	Panama	Central America	Heat	ERA5	1.0397	0.747717	1.44569
Panama	Panama	Central America	Heat	Station	1.04751	0.849698	1.29138
Asuncion	Paraguay	South America	Cold	ERA5-Land	1.43513	1.23596	1.66639
Asuncion	Paraguay	South America	Cold	ERA5	1.4745	1.26231	1.72237
Asuncion	Paraguay	South America	Cold	Station	1.51814	1.29624	1.77801
Asuncion	Paraguay	South America	Heat	ERA5-Land	1.2751	1.10241	1.47486
Asuncion	Paraguay	South America	Heat	ERA5	1.24528	1.10047	1.40915
Asuncion	Paraguay	South America	Heat	Station	1.32821	1.154	1.52873
Cebu	The Philippines	South-East Asia	Cold	ERA5-Land	1.05603	0.941639	1.18431
Cebu	The Philippines	South-East Asia	Cold	ERA5	1.04028	0.889753	1.21626
Cebu	The Philippines	South-East Asia	Cold	Station	1.14285	0.994979	1.31269
Cebu	The Philippines	South-East Asia	Heat	ERA5-Land	1.05338	0.941427	1.17865
Cebu	The Philippines	South-East Asia	Heat	ERA5	1	1	1
Cebu	The Philippines	South-East Asia	Heat	Station	1.13217	0.978657	1.30976
Davao	The Philippines	South-East Asia	Cold	ERA5-Land	1.1141	1.00862	1.2306
Davao	The Philippines	South-East Asia	Cold	ERA5	1.1062	0.997077	1.22726
Davao	The Philippines	South-East Asia	Cold	Station	1.25899	1.07913	1.46884
Davao	The Philippines	South-East Asia	Heat	ERA5-Land	1.10056	0.934086	1.29671
Davao	The Philippines	South-East Asia	Heat	ERA5	1.05386	0.895654	1.24002
Davao	The Philippines	South-East Asia	Heat	Station	1.18236	1.03565	1.34985
Manila	The Philippines	South-East Asia	Cold	ERA5-Land	1.13421	1.0292	1.24993
Manila	The Philippines	South-East Asia	Cold	ERA5	1.13965	1.03727	1.25214
Manila	The Philippines	South-East Asia	Cold	Station	1.21106	1.08136	1.35631
Manila	The Philippines	South-East Asia	Heat	ERA5-Land	1.16226	1.04338	1.29469
Manila	The Philippines	South-East Asia	Heat	ERA5	1.19905	1.05022	1.36898
Manila	The Philippines	South-East Asia	Heat	Station	1.25385	1.10672	1.42054
Quezon	The Philippines	South-East Asia	Cold	ERA5-Land	1.1305	1.0263	1.24528
Quezon	The Philippines	South-East Asia	Cold	ERA5	1.13551	1.03323	1.2479
Quezon	The Philippines	South-East Asia	Cold	Station	1.20125	1.08044	1.33557
Quezon	The Philippines	South-East Asia	Heat	ERA5-Land	1.27417	1.14255	1.42095
Quezon	The Philippines	South-East Asia	Heat	ERA5	1.27375	1.12334	1.4443
Quezon	The Philippines	South-East Asia	Heat	Station	1.22282	1.09632	1.36392
Beja	Portugal	South Europe	Cold	ERA5-Land	1.39153	1.26676	1.52859
Beja	Portugal	South Europe	Cold	ERA5	1.39296	1.2691	1.5289
Beja	Portugal	South Europe	Cold	Station	1.39504	1.27086	1.53135
Beja	Portugal	South Europe	Heat	ERA5-Land	1.39222	1.28001	1.51428
Beja	Portugal	South Europe	Heat	ERA5	1.39732	1.28482	1.51967
Beja	Portugal	South Europe	Heat	Station	1.46267	1.33243	1.60564
Castelobranco	Portugal	South Europe	Cold	ERA5-Land	1.34848	1.2116	1.50082
Castelobranco	Portugal	South Europe	Cold	ERA5	1.30146	1.17923	1.43637
Castelobranco	Portugal	South Europe	Cold	Station	1.38834	1.24904	1.54317
Castelobranco	Portugal	South Europe	Heat	ERA5-Land	1.58269	1.41206	1.77394
Castelobranco	Portugal	South Europe	Heat	ERA5	1.58604	1.41503	1.77772
Castelobranco	Portugal	South Europe	Heat	Station	1.55251	1.37895	1.74793
Coimbra	Portugal	South Europe	Cold	ERA5-Land	1.39811	1.28132	1.52554
Coimbra	Portugal	South Europe	Cold	ERA5	1.40853	1.29358	1.5337
Coimbra	Portugal	South Europe	Cold	Station	1.35699	1.25193	1.47087
Coimbra	Portugal	South Europe	Heat	ERA5-Land	1.41379	1.28899	1.55068
Coimbra	Portugal	South Europe	Heat	ERA5	1.35084	1.24328	1.46771
Coimbra	Portugal	South Europe	Heat	Station	1.43962	1.30446	1.5888
Lisboa	Portugal	South Europe	Cold	ERA5-Land	1.39895	1.31591	1.48723
Lisboa	Portugal	South Europe	Cold	ERA5	1.37391	1.29213	1.46087
Lisboa	Portugal	South Europe	Cold	Station	1.40723	1.333	1.4856
Lisboa	Portugal	South Europe	Heat	ERA5-Land	1.32693	1.26486	1.39205
Lisboa	Portugal	South Europe	Heat	ERA5	1.34181	1.27698	1.40994
Lisboa	Portugal	South Europe	Heat	Station	1.40184	1.3224	1.48605
Porto	Portugal	South Europe	Cold	ERA5-Land	1.35588	1.26567	1.45252
Porto	Portugal	South Europe	Cold	ERA5	1.3458	1.25764	1.44014
Porto	Portugal	South Europe	Cold	Station	1.34525	1.26289	1.43297
Porto	Portugal	South Europe	Heat	ERA5-Land	1.29481	1.21725	1.3773
Porto	Portugal	South Europe	Heat	ERA5	1.20085	1.12309	1.284
Porto	Portugal	South Europe	Heat	Station	1.32465	1.23573	1.41997
San Juan	Puertorico	Central America	Cold	ERA5-Land	1.19041	1.01296	1.39894
San Juan	Puertorico	Central America	Cold	ERA5	1.17573	1.01559	1.36113
San Juan	Puertorico	Central America	Cold	Station	1.11978	1.01424	1.2363
San Juan	Puertorico	Central America	Heat	ERA5-Land	1.01215	0.890461	1.15047
San Juan	Puertorico	Central America	Heat	ERA5	1.00247	0.900763	1.11567
San Juan	Puertorico	Central America	Heat	Station	1.01314	0.899859	1.14068
Brasov	Romania	Central Europe	Cold	ERA5-Land	1.2568	1.10977	1.42331
Brasov	Romania	Central Europe	Cold	ERA5	1.26776	1.12106	1.43367
Brasov	Romania	Central Europe	Cold	Station	1.22011	1.08138	1.37663
Brasov	Romania	Central Europe	Heat	ERA5-Land	1.10489	0.954072	1.27954
Brasov	Romania	Central Europe	Heat	ERA5	1.14147	0.995002	1.3095
Brasov	Romania	Central Europe	Heat	Station	1.12779	1.01289	1.25573
Bucharest	Romania	Central Europe	Cold	ERA5-Land	1.30703	1.20965	1.41226
Bucharest	Romania	Central Europe	Cold	ERA5	1.31051	1.21437	1.41426
Bucharest	Romania	Central Europe	Cold	Station	1.33311	1.234	1.44019
Bucharest	Romania	Central Europe	Heat	ERA5-Land	1.42294	1.32474	1.52842
Bucharest	Romania	Central Europe	Heat	ERA5	1.48395	1.3795	1.59632
Bucharest	Romania	Central Europe	Heat	Station	1.42673	1.33031	1.53013
Cluj-Napoca	Romania	Central Europe	Cold	ERA5-Land	1.25708	1.11194	1.42116
Cluj-Napoca	Romania	Central Europe	Cold	ERA5	1.27084	1.12586	1.4345
Cluj-Napoca	Romania	Central Europe	Cold	Station	1.26238	1.10297	1.44484
Cluj-Napoca	Romania	Central Europe	Heat	ERA5-Land	1.14221	0.992482	1.31452
Cluj-Napoca	Romania	Central Europe	Heat	ERA5	1.18175	1.0108	1.38161
Cluj-Napoca	Romania	Central Europe	Heat	Station	1.14874	1.00135	1.31782
Constanta	Romania	Central Europe	Cold	ERA5-Land	1.38023	1.25398	1.51919
Constanta	Romania	Central Europe	Cold	ERA5	1.3617	1.24023	1.49507
Constanta	Romania	Central Europe	Cold	Station	1.40705	1.27034	1.55848
Constanta	Romania	Central Europe	Heat	ERA5-Land	1.31591	1.20925	1.43199
Constanta	Romania	Central Europe	Heat	ERA5	1.39339	1.26023	1.54062
Constanta	Romania	Central Europe	Heat	Station	1.32015	1.21081	1.43936
Craiova	Romania	Central Europe	Cold	ERA5-Land	1.33774	1.20567	1.48427
Craiova	Romania	Central Europe	Cold	ERA5	1.3499	1.21426	1.50071
Craiova	Romania	Central Europe	Cold	Station	1.35628	1.21529	1.51364
Craiova	Romania	Central Europe	Heat	ERA5-Land	1.3329	1.21533	1.46184
Craiova	Romania	Central Europe	Heat	ERA5	1.32399	1.21431	1.44357
Craiova	Romania	Central Europe	Heat	Station	1.43198	1.26854	1.61648
Galati	Romania	Central Europe	Cold	ERA5-Land	1.43857	1.29713	1.59542
Galati	Romania	Central Europe	Cold	ERA5	1.43656	1.29644	1.59183
Galati	Romania	Central Europe	Cold	Station	1.47057	1.31822	1.64053
Galati	Romania	Central Europe	Heat	ERA5-Land	1.35346	1.23408	1.48439
Galati	Romania	Central Europe	Heat	ERA5	1.3522	1.23696	1.47818
Galati	Romania	Central Europe	Heat	Station	1.41062	1.27126	1.56526
Iasi	Romania	Central Europe	Cold	ERA5-Land	1.24613	1.11316	1.39497
Iasi	Romania	Central Europe	Cold	ERA5	1.27426	1.13337	1.43267
Iasi	Romania	Central Europe	Cold	Station	1.25377	1.11094	1.41496
Iasi	Romania	Central Europe	Heat	ERA5-Land	1.14474	1.03263	1.26901
Iasi	Romania	Central Europe	Heat	ERA5	1.18535	1.06342	1.32126
Iasi	Romania	Central Europe	Heat	Station	1.20016	1.05897	1.36018
Timisoara	Romania	Central Europe	Cold	ERA5-Land	1.2319	1.09653	1.384
Timisoara	Romania	Central Europe	Cold	ERA5	1.21735	1.0844	1.3666
Timisoara	Romania	Central Europe	Cold	Station	1.24892	1.0997	1.41839
Timisoara	Romania	Central Europe	Heat	ERA5-Land	1.32864	1.16631	1.51356
Timisoara	Romania	Central Europe	Heat	ERA5	1.40365	1.22011	1.6148
Timisoara	Romania	Central Europe	Heat	Station	1.45301	1.24465	1.69626
Andong	South Korea	East Asia	Cold	ERA5-Land	1.20689	1.08496	1.34253
Andong	South Korea	East Asia	Cold	ERA5	1.19474	1.07328	1.32995
Andong	South Korea	East Asia	Cold	Station	1.17395	1.04001	1.32515
Andong	South Korea	East Asia	Heat	ERA5-Land	1.06199	0.953872	1.18237
Andong	South Korea	East Asia	Heat	ERA5	1.06059	0.945154	1.19011
Andong	South Korea	East Asia	Heat	Station	1.09556	0.965463	1.24319
Boryeong	South Korea	East Asia	Cold	ERA5-Land	1.09763	0.978254	1.23157
Boryeong	South Korea	East Asia	Cold	ERA5	1.08675	0.965467	1.22326
Boryeong	South Korea	East Asia	Cold	Station	1.10141	0.969475	1.25131
Boryeong	South Korea	East Asia	Heat	ERA5-Land	1.03338	0.934138	1.14316
Boryeong	South Korea	East Asia	Heat	ERA5	1.01272	0.871414	1.17693
Boryeong	South Korea	East Asia	Heat	Station	1.03936	0.8963	1.20525
Busan	South Korea	East Asia	Cold	ERA5-Land	1.12741	1.03358	1.22976
Busan	South Korea	East Asia	Cold	ERA5	1.12061	1.02745	1.22222
Busan	South Korea	East Asia	Cold	Station	1.12714	1.03482	1.2277
Busan	South Korea	East Asia	Heat	ERA5-Land	1.0624	1.00681	1.12107
Busan	South Korea	East Asia	Heat	ERA5	1.04814	0.991343	1.10818
Busan	South Korea	East Asia	Heat	Station	1.04854	0.988315	1.11245
Cheonan	South Korea	East Asia	Cold	ERA5-Land	1.24145	1.10869	1.39011
Cheonan	South Korea	East Asia	Cold	ERA5	1.23304	1.096	1.38721
Cheonan	South Korea	East Asia	Cold	Station	1.19822	1.07164	1.33975
Cheonan	South Korea	East Asia	Heat	ERA5-Land	1.05764	0.975668	1.14649
Cheonan	South Korea	East Asia	Heat	ERA5	1.07118	0.975796	1.17588
Cheonan	South Korea	East Asia	Heat	Station	1.12816	0.993397	1.2812
Chuncheon	South Korea	East Asia	Cold	ERA5-Land	1.21335	1.07999	1.36318
Chuncheon	South Korea	East Asia	Cold	ERA5	1.19123	1.06557	1.33172
Chuncheon	South Korea	East Asia	Cold	Station	1.19799	1.06513	1.34741
Chuncheon	South Korea	East Asia	Heat	ERA5-Land	1.07915	0.988521	1.17808
Chuncheon	South Korea	East Asia	Heat	ERA5	1.09796	1.00173	1.20343
Chuncheon	South Korea	East Asia	Heat	Station	1.09551	0.996152	1.20477
Chungju	South Korea	East Asia	Cold	ERA5-Land	1.2198	1.08624	1.36978
Chungju	South Korea	East Asia	Cold	ERA5	1.21068	1.06982	1.37009
Chungju	South Korea	East Asia	Cold	Station	1.19611	1.05631	1.35442
Chungju	South Korea	East Asia	Heat	ERA5-Land	1.03643	0.934652	1.14929
Chungju	South Korea	East Asia	Heat	ERA5	1.03798	0.939901	1.14629
Chungju	South Korea	East Asia	Heat	Station	1.04803	0.94006	1.1684
Daegu	South Korea	East Asia	Cold	ERA5-Land	1.09656	0.99801	1.20485
Daegu	South Korea	East Asia	Cold	ERA5	1.09476	0.997336	1.20171
Daegu	South Korea	East Asia	Cold	Station	1.07539	0.980304	1.1797
Daegu	South Korea	East Asia	Heat	ERA5-Land	1.07816	1.00754	1.15373
Daegu	South Korea	East Asia	Heat	ERA5	1.07231	0.999779	1.1501
Daegu	South Korea	East Asia	Heat	Station	1.07097	0.982286	1.16765
Daejeon	South Korea	East Asia	Cold	ERA5-Land	1.24029	1.09929	1.39936
Daejeon	South Korea	East Asia	Cold	ERA5	1.24397	1.10092	1.4056
Daejeon	South Korea	East Asia	Cold	Station	1.23611	1.08801	1.40438
Daejeon	South Korea	East Asia	Heat	ERA5-Land	1.11374	1.02358	1.21184
Daejeon	South Korea	East Asia	Heat	ERA5	1.13011	1.03039	1.23948
Daejeon	South Korea	East Asia	Heat	Station	1.14768	1.03698	1.2702
Donghae	South Korea	East Asia	Cold	ERA5-Land	1.24964	1.08683	1.43685
Donghae	South Korea	East Asia	Cold	ERA5	1.24734	1.0885	1.42936
Donghae	South Korea	East Asia	Cold	Station	1.2277	1.06349	1.41726
Donghae	South Korea	East Asia	Heat	ERA5-Land	1.08607	0.949291	1.24255
Donghae	South Korea	East Asia	Heat	ERA5	1.07634	0.939104	1.23364
Donghae	South Korea	East Asia	Heat	Station	1.0851	0.920192	1.27956
Gangneung	South Korea	East Asia	Cold	ERA5-Land	1.16375	1.00062	1.35348
Gangneung	South Korea	East Asia	Cold	ERA5	1.18478	1.01729	1.37985
Gangneung	South Korea	East Asia	Cold	Station	1.16005	0.990156	1.3591
Gangneung	South Korea	East Asia	Heat	ERA5-Land	1.13726	0.985695	1.31214
Gangneung	South Korea	East Asia	Heat	ERA5	1.12328	0.985392	1.28046
Gangneung	South Korea	East Asia	Heat	Station	1.16862	0.972915	1.4037
Geojae	South Korea	East Asia	Cold	ERA5-Land	1.14457	1.00137	1.30826
Geojae	South Korea	East Asia	Cold	ERA5	1.14905	1.01413	1.30193
Geojae	South Korea	East Asia	Cold	Station	1.15692	1.02505	1.30577
Geojae	South Korea	East Asia	Heat	ERA5-Land	1.02428	0.916116	1.14521
Geojae	South Korea	East Asia	Heat	ERA5	1.0447	0.9091	1.20052
Geojae	South Korea	East Asia	Heat	Station	1.05977	0.915447	1.22684
Gumi	South Korea	East Asia	Cold	ERA5-Land	1.21262	1.08743	1.35222
Gumi	South Korea	East Asia	Cold	ERA5	1.21149	1.07694	1.36285
Gumi	South Korea	East Asia	Cold	Station	1.21399	1.07041	1.37682
Gumi	South Korea	East Asia	Heat	ERA5-Land	1.05931	0.944178	1.18848
Gumi	South Korea	East Asia	Heat	ERA5	1.05082	0.92798	1.18992
Gumi	South Korea	East Asia	Heat	Station	1.06875	0.951117	1.20092
Gwangju	South Korea	East Asia	Cold	ERA5-Land	1.13387	1.03143	1.24649
Gwangju	South Korea	East Asia	Cold	ERA5	1.12636	1.01726	1.24717
Gwangju	South Korea	East Asia	Cold	Station	1.13479	1.0259	1.25523
Gwangju	South Korea	East Asia	Heat	ERA5-Land	1.03709	0.959236	1.12126
Gwangju	South Korea	East Asia	Heat	ERA5	1.03691	0.9542	1.12679
Gwangju	South Korea	East Asia	Heat	Station	1.02358	0.935907	1.11948
Icheon	South Korea	East Asia	Cold	ERA5-Land	1.21836	1.08971	1.3622
Icheon	South Korea	East Asia	Cold	ERA5	1.2069	1.07699	1.35248
Icheon	South Korea	East Asia	Cold	Station	1.20883	1.06803	1.36819
Icheon	South Korea	East Asia	Heat	ERA5-Land	1.045	0.947841	1.15213
Icheon	South Korea	East Asia	Heat	ERA5	1.04592	0.951232	1.15003
Icheon	South Korea	East Asia	Heat	Station	1.04053	0.9226	1.17353
Incheon	South Korea	East Asia	Cold	ERA5-Land	1.12076	1.02161	1.22954
Incheon	South Korea	East Asia	Cold	ERA5	1.12691	1.02751	1.23593
Incheon	South Korea	East Asia	Cold	Station	1.10165	1.00222	1.21094
Incheon	South Korea	East Asia	Heat	ERA5-Land	1.06501	0.996001	1.1388
Incheon	South Korea	East Asia	Heat	ERA5	1.0616	1.00455	1.12188
Incheon	South Korea	East Asia	Heat	Station	1.06077	0.993525	1.13257
Jecheon	South Korea	East Asia	Cold	ERA5-Land	1.2102	1.07508	1.3623
Jecheon	South Korea	East Asia	Cold	ERA5	1.19801	1.06594	1.34645
Jecheon	South Korea	East Asia	Cold	Station	1.17338	1.04109	1.32248
Jecheon	South Korea	East Asia	Heat	ERA5-Land	1.05945	0.953869	1.17672
Jecheon	South Korea	East Asia	Heat	ERA5	1.06858	0.967827	1.17981
Jecheon	South Korea	East Asia	Heat	Station	1.06684	0.951736	1.19587
Jeju	South Korea	East Asia	Cold	ERA5-Land	1.13523	0.999805	1.289
Jeju	South Korea	East Asia	Cold	ERA5	1.141	1.00564	1.29457
Jeju	South Korea	East Asia	Cold	Station	1.15686	1.02796	1.30191
Jeju	South Korea	East Asia	Heat	ERA5-Land	1.03832	0.913328	1.18041
Jeju	South Korea	East Asia	Heat	ERA5	1.02002	0.907742	1.14619
Jeju	South Korea	East Asia	Heat	Station	1.0793	0.942685	1.23571
Jeongeup	South Korea	East Asia	Cold	ERA5-Land	1.11773	1.00173	1.24716
Jeongeup	South Korea	East Asia	Cold	ERA5	1.10293	0.993277	1.22469
Jeongeup	South Korea	East Asia	Cold	Station	1.1013	0.917431	1.32202
Jeongeup	South Korea	East Asia	Heat	ERA5-Land	1.03175	0.934239	1.13944
Jeongeup	South Korea	East Asia	Heat	ERA5	1.01798	0.903849	1.14653
Jeongeup	South Korea	East Asia	Heat	Station	1	1	1
Jinju	South Korea	East Asia	Cold	ERA5-Land	1.14007	1.02067	1.27344
Jinju	South Korea	East Asia	Cold	ERA5	1.11663	0.990691	1.25859
Jinju	South Korea	East Asia	Cold	Station	1.14136	1.01613	1.28202
Jinju	South Korea	East Asia	Heat	ERA5-Land	1.13135	1.00368	1.27526
Jinju	South Korea	East Asia	Heat	ERA5	1.13201	0.970735	1.32007
Jinju	South Korea	East Asia	Heat	Station	1.15912	1.00209	1.34075
Milyang	South Korea	East Asia	Cold	ERA5-Land	1.10938	0.996813	1.23466
Milyang	South Korea	East Asia	Cold	ERA5	1.10247	0.984959	1.234
Milyang	South Korea	East Asia	Cold	Station	1.08608	0.969088	1.21719
Milyang	South Korea	East Asia	Heat	ERA5-Land	1.04283	0.955023	1.13872
Milyang	South Korea	East Asia	Heat	ERA5	1.03514	0.929828	1.15239
Milyang	South Korea	East Asia	Heat	Station	1.0265	0.89384	1.17885
Mokpo	South Korea	East Asia	Cold	ERA5-Land	1.12918	1.00158	1.27304
Mokpo	South Korea	East Asia	Cold	ERA5	1.12161	0.993778	1.2659
Mokpo	South Korea	East Asia	Cold	Station	1.13008	1.00346	1.27268
Mokpo	South Korea	East Asia	Heat	ERA5-Land	1.04387	0.928659	1.17337
Mokpo	South Korea	East Asia	Heat	ERA5	1.03313	0.914947	1.16658
Mokpo	South Korea	East Asia	Heat	Station	1.05983	0.922452	1.21767
Mungyeong	South Korea	East Asia	Cold	ERA5-Land	1.22492	1.09449	1.3709
Mungyeong	South Korea	East Asia	Cold	ERA5	1.21548	1.07891	1.36933
Mungyeong	South Korea	East Asia	Cold	Station	1.2105	1.06829	1.37165
Mungyeong	South Korea	East Asia	Heat	ERA5-Land	1.05039	0.947663	1.16424
Mungyeong	South Korea	East Asia	Heat	ERA5	1.0475	0.939673	1.16769
Mungyeong	South Korea	East Asia	Heat	Station	1.0604	0.940681	1.19535
Namwon	South Korea	East Asia	Cold	ERA5-Land	1.24652	1.09177	1.42321
Namwon	South Korea	East Asia	Cold	ERA5	1.25745	1.09462	1.44451
Namwon	South Korea	East Asia	Cold	Station	1.23242	1.06904	1.42076
Namwon	South Korea	East Asia	Heat	ERA5-Land	1.11577	0.951683	1.30815
Namwon	South Korea	East Asia	Heat	ERA5	1.10326	0.957272	1.27152
Namwon	South Korea	East Asia	Heat	Station	1.11061	0.940587	1.31137
Pohang	South Korea	East Asia	Cold	ERA5-Land	1.10355	0.982678	1.2393
Pohang	South Korea	East Asia	Cold	ERA5	1.11079	0.988864	1.24775
Pohang	South Korea	East Asia	Cold	Station	1.09998	0.981588	1.23264
Pohang	South Korea	East Asia	Heat	ERA5-Land	1.06702	0.977809	1.16437
Pohang	South Korea	East Asia	Heat	ERA5	1.09535	0.980482	1.22367
Pohang	South Korea	East Asia	Heat	Station	1.07962	0.938297	1.24223
Seogyupo	South Korea	East Asia	Cold	ERA5-Land	1.12182	0.985652	1.27679
Seogyupo	South Korea	East Asia	Cold	ERA5	1.13635	0.997289	1.2948
Seogyupo	South Korea	East Asia	Cold	Station	1.14723	1.01968	1.29074
Seogyupo	South Korea	East Asia	Heat	ERA5-Land	1.05438	0.922511	1.20509
Seogyupo	South Korea	East Asia	Heat	ERA5	1.07112	0.910379	1.26025
Seogyupo	South Korea	East Asia	Heat	Station	1.05934	0.892248	1.25773
Seosan	South Korea	East Asia	Cold	ERA5-Land	1.1009	0.977443	1.23994
Seosan	South Korea	East Asia	Cold	ERA5	1.09475	0.969177	1.23659
Seosan	South Korea	East Asia	Cold	Station	1.09304	0.971727	1.22949
Seosan	South Korea	East Asia	Heat	ERA5-Land	1.01473	0.915579	1.12462
Seosan	South Korea	East Asia	Heat	ERA5	1.012	0.903402	1.13366
Seosan	South Korea	East Asia	Heat	Station	1.01179	0.872977	1.17267
Seoul	South Korea	East Asia	Cold	ERA5-Land	1.22684	1.13103	1.33076
Seoul	South Korea	East Asia	Cold	ERA5	1.21187	1.11804	1.31357
Seoul	South Korea	East Asia	Cold	Station	1.20146	1.1018	1.31013
Seoul	South Korea	East Asia	Heat	ERA5-Land	1.08366	1.02147	1.14964
Seoul	South Korea	East Asia	Heat	ERA5	1.09357	1.03097	1.15997
Seoul	South Korea	East Asia	Heat	Station	1.0948	1.02965	1.16407
Sokcho	South Korea	East Asia	Cold	ERA5-Land	1.27016	1.10518	1.45977
Sokcho	South Korea	East Asia	Cold	ERA5	1.24572	1.08815	1.4261
Sokcho	South Korea	East Asia	Cold	Station	1.23717	1.07721	1.4209
Sokcho	South Korea	East Asia	Heat	ERA5-Land	1.11727	0.990321	1.26048
Sokcho	South Korea	East Asia	Heat	ERA5	1.11648	0.987263	1.26261
Sokcho	South Korea	East Asia	Heat	Station	1.14299	0.975842	1.33878
Suwon	South Korea	East Asia	Cold	ERA5-Land	1.09948	0.988869	1.22246
Suwon	South Korea	East Asia	Cold	ERA5	1.10617	0.997677	1.22646
Suwon	South Korea	East Asia	Cold	Station	1.08014	0.966371	1.2073
Suwon	South Korea	East Asia	Heat	ERA5-Land	1.07345	0.990317	1.16355
Suwon	South Korea	East Asia	Heat	ERA5	1.07386	0.991022	1.16361
Suwon	South Korea	East Asia	Heat	Station	1.07075	0.976104	1.17457
Taebaek	South Korea	East Asia	Cold	ERA5-Land	1.19815	1.00382	1.4301
Taebaek	South Korea	East Asia	Cold	ERA5	1.21396	1.01979	1.4451
Taebaek	South Korea	East Asia	Cold	Station	1.17355	0.969533	1.4205
Taebaek	South Korea	East Asia	Heat	ERA5-Land	1.12105	0.950013	1.32288
Taebaek	South Korea	East Asia	Heat	ERA5	1.14301	0.930013	1.40478
Taebaek	South Korea	East Asia	Heat	Station	1.11054	0.879295	1.40259
Tongyeong	South Korea	East Asia	Cold	ERA5-Land	1.15477	1.02037	1.30689
Tongyeong	South Korea	East Asia	Cold	ERA5	1.15989	1.02163	1.31687
Tongyeong	South Korea	East Asia	Cold	Station	1.13676	1.00508	1.2857
Tongyeong	South Korea	East Asia	Heat	ERA5-Land	1.09171	0.980436	1.21562
Tongyeong	South Korea	East Asia	Heat	ERA5	1.0982	0.962887	1.25253
Tongyeong	South Korea	East Asia	Heat	Station	1.09316	0.970818	1.23093
Ulsan	South Korea	East Asia	Cold	ERA5-Land	1.12944	1.01287	1.25944
Ulsan	South Korea	East Asia	Cold	ERA5	1.12652	1.00636	1.26101
Ulsan	South Korea	East Asia	Cold	Station	1.12546	1.01004	1.25407
Ulsan	South Korea	East Asia	Heat	ERA5-Land	1.06569	0.991977	1.14488
Ulsan	South Korea	East Asia	Heat	ERA5	1.07619	0.987191	1.17322
Ulsan	South Korea	East Asia	Heat	Station	1.05825	0.959101	1.16764
Wonju	South Korea	East Asia	Cold	ERA5-Land	1.21923	1.08546	1.36948
Wonju	South Korea	East Asia	Cold	ERA5	1.20409	1.07474	1.34902
Wonju	South Korea	East Asia	Cold	Station	1.18864	1.05265	1.34219
Wonju	South Korea	East Asia	Heat	ERA5-Land	1.04556	0.95214	1.14815
Wonju	South Korea	East Asia	Heat	ERA5	1.04815	0.957282	1.14765
Wonju	South Korea	East Asia	Heat	Station	1.03894	0.926052	1.16559
Yeongju	South Korea	East Asia	Cold	ERA5-Land	1.19718	1.07007	1.3394
Yeongju	South Korea	East Asia	Cold	ERA5	1.19464	1.07406	1.32875
Yeongju	South Korea	East Asia	Cold	Station	1.17072	1.04015	1.31767
Yeongju	South Korea	East Asia	Heat	ERA5-Land	1.05696	0.960146	1.16355
Yeongju	South Korea	East Asia	Heat	ERA5	1.0727	0.958867	1.20006
Yeongju	South Korea	East Asia	Heat	Station	1.09294	0.942145	1.26787
Yeosu	South Korea	East Asia	Cold	ERA5-Land	1.1747	1.03804	1.32934
Yeosu	South Korea	East Asia	Cold	ERA5	1.1518	1.02709	1.29165
Yeosu	South Korea	East Asia	Cold	Station	1.14444	1.01417	1.29144
Yeosu	South Korea	East Asia	Heat	ERA5-Land	1.08957	0.97746	1.21453
Yeosu	South Korea	East Asia	Heat	ERA5	1.10904	0.964799	1.27484
Yeosu	South Korea	East Asia	Heat	Station	1.08968	0.979857	1.21181
Yoengcheon	South Korea	East Asia	Cold	ERA5-Land	1.11384	1.00015	1.24045
Yoengcheon	South Korea	East Asia	Cold	ERA5	1.10773	0.986608	1.24373
Yoengcheon	South Korea	East Asia	Cold	Station	1.09593	0.97505	1.23181
Yoengcheon	South Korea	East Asia	Heat	ERA5-Land	1.05266	0.955362	1.15988
Yoengcheon	South Korea	East Asia	Heat	ERA5	1.04396	0.936523	1.16372
Yoengcheon	South Korea	East Asia	Heat	Station	1.03063	0.896188	1.18524
A Coruna	Spain	South Europe	Cold	ERA5-Land	1.24847	1.14173	1.36519
A Coruna	Spain	South Europe	Cold	ERA5	1.26567	1.14488	1.39919
A Coruna	Spain	South Europe	Cold	Station	1.29417	1.18157	1.41749
A Coruna	Spain	South Europe	Heat	ERA5-Land	1.10791	1.03349	1.18768
A Coruna	Spain	South Europe	Heat	ERA5	1.09775	1.0204	1.18096
A Coruna	Spain	South Europe	Heat	Station	1.1311	1.05128	1.21698
Albacete	Spain	South Europe	Cold	ERA5-Land	1.28116	1.13646	1.44429
Albacete	Spain	South Europe	Cold	ERA5	1.28673	1.1445	1.44664
Albacete	Spain	South Europe	Cold	Station	1.21175	1.09279	1.34367
Albacete	Spain	South Europe	Heat	ERA5-Land	1.20306	1.08906	1.32899
Albacete	Spain	South Europe	Heat	ERA5	1.22521	1.09907	1.36581
Albacete	Spain	South Europe	Heat	Station	1.21666	1.07695	1.37449
Alicante	Spain	South Europe	Cold	ERA5-Land	1.38694	1.22807	1.56635
Alicante	Spain	South Europe	Cold	ERA5	1.35772	1.21055	1.52278
Alicante	Spain	South Europe	Cold	Station	1.37238	1.20921	1.55756
Alicante	Spain	South Europe	Heat	ERA5-Land	1.13538	1.04758	1.23055
Alicante	Spain	South Europe	Heat	ERA5	1.15569	1.05519	1.26576
Alicante	Spain	South Europe	Heat	Station	1.15744	1.04531	1.2816
Almeria	Spain	South Europe	Cold	ERA5-Land	1.32097	1.17136	1.4897
Almeria	Spain	South Europe	Cold	ERA5	1.27388	1.14466	1.41768
Almeria	Spain	South Europe	Cold	Station	1.29476	1.1553	1.45106
Almeria	Spain	South Europe	Heat	ERA5-Land	1.18296	1.08393	1.29104
Almeria	Spain	South Europe	Heat	ERA5	1.17961	1.07423	1.29533
Almeria	Spain	South Europe	Heat	Station	1.17164	1.05972	1.29537
Avila	Spain	South Europe	Cold	ERA5-Land	1.22405	1.09871	1.36369
Avila	Spain	South Europe	Cold	ERA5	1.23922	1.11807	1.3735
Avila	Spain	South Europe	Cold	Station	1.33773	1.17466	1.52344
Avila	Spain	South Europe	Heat	ERA5-Land	1.27301	1.12562	1.4397
Avila	Spain	South Europe	Heat	ERA5	1.27619	1.09782	1.48354
Avila	Spain	South Europe	Heat	Station	1.36724	1.17207	1.5949
Badajoz	Spain	South Europe	Cold	ERA5-Land	1.41261	1.27835	1.56097
Badajoz	Spain	South Europe	Cold	ERA5	1.43871	1.30344	1.58802
Badajoz	Spain	South Europe	Cold	Station	1.50084	1.33297	1.68984
Badajoz	Spain	South Europe	Heat	ERA5-Land	1.51752	1.35188	1.70345
Badajoz	Spain	South Europe	Heat	ERA5	1.62953	1.42343	1.86549
Badajoz	Spain	South Europe	Heat	Station	1.57018	1.37547	1.79245
Barcelona	Spain	South Europe	Cold	ERA5-Land	1.40451	1.3122	1.50332
Barcelona	Spain	South Europe	Cold	ERA5	1.31851	1.24484	1.39654
Barcelona	Spain	South Europe	Cold	Station	1.40402	1.30337	1.51245
Barcelona	Spain	South Europe	Heat	ERA5-Land	1.34165	1.26654	1.42121
Barcelona	Spain	South Europe	Heat	ERA5	1.47125	1.38222	1.56602
Barcelona	Spain	South Europe	Heat	Station	1.33151	1.25817	1.40912
Bilbao	Spain	South Europe	Cold	ERA5-Land	1.19763	1.07707	1.33168
Bilbao	Spain	South Europe	Cold	ERA5	1.17298	1.06412	1.29297
Bilbao	Spain	South Europe	Cold	Station	1.20731	1.09144	1.33549
Bilbao	Spain	South Europe	Heat	ERA5-Land	1.12299	1.04887	1.20235
Bilbao	Spain	South Europe	Heat	ERA5	1.13898	1.05914	1.22485
Bilbao	Spain	South Europe	Heat	Station	1.16911	1.0735	1.27324
Burgos	Spain	South Europe	Cold	ERA5-Land	1.17632	1.08277	1.27797
Burgos	Spain	South Europe	Cold	ERA5	1.17456	1.08532	1.27113
Burgos	Spain	South Europe	Cold	Station	1.23951	1.13255	1.35656
Burgos	Spain	South Europe	Heat	ERA5-Land	1.24616	1.11028	1.39867
Burgos	Spain	South Europe	Heat	ERA5	1.20268	1.08723	1.33039
Burgos	Spain	South Europe	Heat	Station	1.24538	1.13148	1.37076
Caceres	Spain	South Europe	Cold	ERA5-Land	1.41734	1.27943	1.57012
Caceres	Spain	South Europe	Cold	ERA5	1.45486	1.31486	1.60976
Caceres	Spain	South Europe	Cold	Station	1.44603	1.29395	1.61599
Caceres	Spain	South Europe	Heat	ERA5-Land	1.43496	1.27142	1.61954
Caceres	Spain	South Europe	Heat	ERA5	1.4497	1.283	1.63807
Caceres	Spain	South Europe	Heat	Station	1.47297	1.26283	1.71809
Cadiz	Spain	South Europe	Cold	ERA5-Land	1.39143	1.27055	1.52381
Cadiz	Spain	South Europe	Cold	ERA5	1.32913	1.22457	1.44261
Cadiz	Spain	South Europe	Cold	Station	1.3359	1.22446	1.45749
Cadiz	Spain	South Europe	Heat	ERA5-Land	1.35428	1.24267	1.47592
Cadiz	Spain	South Europe	Heat	ERA5	1.48245	1.29684	1.69463
Cadiz	Spain	South Europe	Heat	Station	1.39183	1.25093	1.5486
Castellon	Spain	South Europe	Cold	ERA5-Land	1.37767	1.21162	1.56648
Castellon	Spain	South Europe	Cold	ERA5	1.31655	1.17018	1.48122
Castellon	Spain	South Europe	Cold	Station	1.40433	1.21679	1.62077
Castellon	Spain	South Europe	Heat	ERA5-Land	1.1792	1.0625	1.30873
Castellon	Spain	South Europe	Heat	ERA5	1.14588	1.0514	1.24886
Castellon	Spain	South Europe	Heat	Station	1.13353	1.02404	1.25472
Ceuta	Spain	South Europe	Cold	ERA5-Land	1.28417	1.18241	1.39468
Ceuta	Spain	South Europe	Cold	ERA5	1.28059	1.18284	1.38642
Ceuta	Spain	South Europe	Cold	Station	1.29679	1.18739	1.41627
Ceuta	Spain	South Europe	Heat	ERA5-Land	1.16699	1.09238	1.24669
Ceuta	Spain	South Europe	Heat	ERA5	1.23213	1.1483	1.32207
Ceuta	Spain	South Europe	Heat	Station	1.20356	1.11641	1.29752
Ciudad Real	Spain	South Europe	Cold	ERA5-Land	1.39296	1.25924	1.54088
Ciudad Real	Spain	South Europe	Cold	ERA5	1.40019	1.27273	1.54043
Ciudad Real	Spain	South Europe	Cold	Station	1.39059	1.25726	1.53806
Ciudad Real	Spain	South Europe	Heat	ERA5-Land	1.45722	1.30406	1.62837
Ciudad Real	Spain	South Europe	Heat	ERA5	1.52147	1.35011	1.71458
Ciudad Real	Spain	South Europe	Heat	Station	1.46367	1.29939	1.64872
Cordoba	Spain	South Europe	Cold	ERA5-Land	1.41793	1.29199	1.55615
Cordoba	Spain	South Europe	Cold	ERA5	1.37735	1.26569	1.49886
Cordoba	Spain	South Europe	Cold	Station	1.43433	1.30489	1.57662
Cordoba	Spain	South Europe	Heat	ERA5-Land	1.35306	1.24785	1.46714
Cordoba	Spain	South Europe	Heat	ERA5	1.40895	1.28758	1.54176
Cordoba	Spain	South Europe	Heat	Station	1.35511	1.24509	1.47486
Cuenca	Spain	South Europe	Cold	ERA5-Land	1.22543	1.09666	1.36933
Cuenca	Spain	South Europe	Cold	ERA5	1.23753	1.11823	1.36955
Cuenca	Spain	South Europe	Cold	Station	1.3221	1.18207	1.47872
Cuenca	Spain	South Europe	Heat	ERA5-Land	1.25084	1.1213	1.39535
Cuenca	Spain	South Europe	Heat	ERA5	1.2711	1.1178	1.44542
Cuenca	Spain	South Europe	Heat	Station	1.3916	1.19641	1.61865
Girona	Spain	South Europe	Cold	ERA5-Land	1.351	1.16422	1.56774
Girona	Spain	South Europe	Cold	ERA5	1.29077	1.11709	1.49146
Girona	Spain	South Europe	Cold	Station	1.29139	1.11696	1.49307
Girona	Spain	South Europe	Heat	ERA5-Land	1.14128	1.01884	1.27843
Girona	Spain	South Europe	Heat	ERA5	1.19662	1.02802	1.39287
Girona	Spain	South Europe	Heat	Station	1.13861	0.979531	1.32352
Granada	Spain	South Europe	Cold	ERA5-Land	1.36334	1.24387	1.49429
Granada	Spain	South Europe	Cold	ERA5	1.30316	1.20213	1.41267
Granada	Spain	South Europe	Cold	Station	1.34846	1.23477	1.47262
Granada	Spain	South Europe	Heat	ERA5-Land	1.36056	1.25198	1.47855
Granada	Spain	South Europe	Heat	ERA5	1.44649	1.31989	1.58522
Granada	Spain	South Europe	Heat	Station	1.37048	1.2537	1.49813
Guadalajara	Spain	South Europe	Cold	ERA5-Land	1.3486	1.21572	1.496
Guadalajara	Spain	South Europe	Cold	ERA5	1.36648	1.23929	1.50672
Guadalajara	Spain	South Europe	Cold	Station	1.367	1.22365	1.52715
Guadalajara	Spain	South Europe	Heat	ERA5-Land	1.35179	1.23259	1.48252
Guadalajara	Spain	South Europe	Heat	ERA5	1.4472	1.29488	1.61745
Guadalajara	Spain	South Europe	Heat	Station	1.48706	1.2806	1.7268
Huelva	Spain	South Europe	Cold	ERA5-Land	1.37863	1.25848	1.51025
Huelva	Spain	South Europe	Cold	ERA5	1.36845	1.25448	1.49277
Huelva	Spain	South Europe	Cold	Station	1.42951	1.29211	1.58151
Huelva	Spain	South Europe	Heat	ERA5-Land	1.24562	1.16028	1.33724
Huelva	Spain	South Europe	Heat	ERA5	1.29434	1.20422	1.3912
Huelva	Spain	South Europe	Heat	Station	1.27226	1.17605	1.37634
Huesca	Spain	South Europe	Cold	ERA5-Land	1.18445	1.0311	1.3606
Huesca	Spain	South Europe	Cold	ERA5	1.11875	0.995677	1.25705
Huesca	Spain	South Europe	Cold	Station	1.17256	1.04206	1.3194
Huesca	Spain	South Europe	Heat	ERA5-Land	1.49333	1.2259	1.81908
Huesca	Spain	South Europe	Heat	ERA5	1.44672	1.21159	1.72747
Huesca	Spain	South Europe	Heat	Station	1.34407	1.16148	1.55538
Jaen	Spain	South Europe	Cold	ERA5-Land	1.38127	1.25193	1.52398
Jaen	Spain	South Europe	Cold	ERA5	1.38871	1.26748	1.52153
Jaen	Spain	South Europe	Cold	Station	1.32494	1.21298	1.44723
Jaen	Spain	South Europe	Heat	ERA5-Land	1.32536	1.22097	1.43868
Jaen	Spain	South Europe	Heat	ERA5	1.42202	1.28936	1.56833
Jaen	Spain	South Europe	Heat	Station	1.41574	1.2609	1.5896
Leon	Spain	South Europe	Cold	ERA5-Land	1.16379	1.07975	1.25437
Leon	Spain	South Europe	Cold	ERA5	1.17986	1.09387	1.27262
Leon	Spain	South Europe	Cold	Station	1.24647	1.13714	1.36632
Leon	Spain	South Europe	Heat	ERA5-Land	1.21516	1.09639	1.3468
Leon	Spain	South Europe	Heat	ERA5	1.18794	1.07813	1.30893
Leon	Spain	South Europe	Heat	Station	1.2944	1.12011	1.49579
Lleida	Spain	South Europe	Cold	ERA5-Land	1.31284	1.14795	1.50142
Lleida	Spain	South Europe	Cold	ERA5	1.26746	1.12971	1.42202
Lleida	Spain	South Europe	Cold	Station	1.2652	1.10647	1.44672
Lleida	Spain	South Europe	Heat	ERA5-Land	1.18212	1.0259	1.36213
Lleida	Spain	South Europe	Heat	ERA5	1.21544	1.03646	1.42531
Lleida	Spain	South Europe	Heat	Station	1.18377	0.996565	1.40614
Logrono	Spain	South Europe	Cold	ERA5-Land	1.10402	1.00366	1.21441
Logrono	Spain	South Europe	Cold	ERA5	1.11294	1.00766	1.22921
Logrono	Spain	South Europe	Cold	Station	1.13751	1.02389	1.26373
Logrono	Spain	South Europe	Heat	ERA5-Land	1.28866	1.14955	1.4446
Logrono	Spain	South Europe	Heat	ERA5	1.24363	1.12214	1.37826
Logrono	Spain	South Europe	Heat	Station	1.28531	1.12963	1.46245
Lugo	Spain	South Europe	Cold	ERA5-Land	1.2137	1.12037	1.31481
Lugo	Spain	South Europe	Cold	ERA5	1.2291	1.13354	1.33272
Lugo	Spain	South Europe	Cold	Station	1.31712	1.19178	1.45564
Lugo	Spain	South Europe	Heat	ERA5-Land	1.21544	1.11243	1.32798
Lugo	Spain	South Europe	Heat	ERA5	1.18857	1.09151	1.29426
Lugo	Spain	South Europe	Heat	Station	1.24662	1.1387	1.36476
Madrid	Spain	South Europe	Cold	ERA5-Land	1.31817	1.23846	1.40302
Madrid	Spain	South Europe	Cold	ERA5	1.30823	1.23388	1.38706
Madrid	Spain	South Europe	Cold	Station	1.31836	1.24022	1.40142
Madrid	Spain	South Europe	Heat	ERA5-Land	1.35573	1.28306	1.43252
Madrid	Spain	South Europe	Heat	ERA5	1.37593	1.30024	1.45603
Madrid	Spain	South Europe	Heat	Station	1.40361	1.31621	1.49681
Malaga	Spain	South Europe	Cold	ERA5-Land	1.33398	1.23306	1.44317
Malaga	Spain	South Europe	Cold	ERA5	1.32613	1.22955	1.4303
Malaga	Spain	South Europe	Cold	Station	1.35851	1.24645	1.48065
Malaga	Spain	South Europe	Heat	ERA5-Land	1.28413	1.19785	1.37662
Malaga	Spain	South Europe	Heat	ERA5	1.29057	1.20664	1.38034
Malaga	Spain	South Europe	Heat	Station	1.39248	1.2684	1.52868
Melilla	Spain	South Europe	Cold	ERA5-Land	1.26784	1.16783	1.37641
Melilla	Spain	South Europe	Cold	ERA5	1.24221	1.15102	1.34062
Melilla	Spain	South Europe	Cold	Station	1.28985	1.18422	1.4049
Melilla	Spain	South Europe	Heat	ERA5-Land	1.22913	1.14321	1.32151
Melilla	Spain	South Europe	Heat	ERA5	1.25152	1.16338	1.34634
Melilla	Spain	South Europe	Heat	Station	1.19659	1.11398	1.28534
Murcia	Spain	South Europe	Cold	ERA5-Land	1.34647	1.19628	1.51551
Murcia	Spain	South Europe	Cold	ERA5	1.33978	1.19509	1.50199
Murcia	Spain	South Europe	Cold	Station	1.31961	1.17522	1.48174
Murcia	Spain	South Europe	Heat	ERA5-Land	1.15014	1.05649	1.25209
Murcia	Spain	South Europe	Heat	ERA5	1.16285	1.06367	1.27128
Murcia	Spain	South Europe	Heat	Station	1.14272	1.03238	1.26486
Ourense	Spain	South Europe	Cold	ERA5-Land	1.23079	1.12899	1.34176
Ourense	Spain	South Europe	Cold	ERA5	1.23132	1.13016	1.34153
Ourense	Spain	South Europe	Cold	Station	1.37952	1.23659	1.53896
Ourense	Spain	South Europe	Heat	ERA5-Land	1.21739	1.10951	1.33575
Ourense	Spain	South Europe	Heat	ERA5	1.21083	1.09969	1.3332
Ourense	Spain	South Europe	Heat	Station	1.2907	1.16004	1.43608
Oviedo	Spain	South Europe	Cold	ERA5-Land	1.22525	1.13093	1.32742
Oviedo	Spain	South Europe	Cold	ERA5	1.24265	1.13851	1.35632
Oviedo	Spain	South Europe	Cold	Station	1.34942	1.22073	1.49168
Oviedo	Spain	South Europe	Heat	ERA5-Land	1.12895	1.04766	1.21656
Oviedo	Spain	South Europe	Heat	ERA5	1.13216	1.04137	1.23087
Oviedo	Spain	South Europe	Heat	Station	1.16028	1.07042	1.25769
Palencia	Spain	South Europe	Cold	ERA5-Land	1.22022	1.10257	1.35043
Palencia	Spain	South Europe	Cold	ERA5	1.19484	1.09914	1.29887
Palencia	Spain	South Europe	Cold	Station	1.28369	1.15756	1.42356
Palencia	Spain	South Europe	Heat	ERA5-Land	1.24824	1.11531	1.39701
Palencia	Spain	South Europe	Heat	ERA5	1.23213	1.10431	1.37475
Palencia	Spain	South Europe	Heat	Station	1.35009	1.17933	1.54559
Palma Mallorca	Spain	South Europe	Cold	ERA5-Land	1.35687	1.24731	1.47605
Palma Mallorca	Spain	South Europe	Cold	ERA5	1.38051	1.27025	1.50034
Palma Mallorca	Spain	South Europe	Cold	Station	1.38987	1.27138	1.5194
Palma Mallorca	Spain	South Europe	Heat	ERA5-Land	1.36225	1.24502	1.49052
Palma Mallorca	Spain	South Europe	Heat	ERA5	1.3519	1.24587	1.46695
Palma Mallorca	Spain	South Europe	Heat	Station	1.27579	1.17631	1.38368
Palmas G. Canaria	Spain	South Europe	Cold	ERA5-Land	1.21017	1.05794	1.38431
Palmas G. Canaria	Spain	South Europe	Cold	ERA5	1.19406	1.05795	1.34768
Palmas G. Canaria	Spain	South Europe	Cold	Station	1.22214	1.06789	1.39868
Palmas G. Canaria	Spain	South Europe	Heat	ERA5-Land	1.06577	0.954669	1.18981
Palmas G. Canaria	Spain	South Europe	Heat	ERA5	1.03658	0.906641	1.18514
Palmas G. Canaria	Spain	South Europe	Heat	Station	1.03141	0.946868	1.1235
Pamplona	Spain	South Europe	Cold	ERA5-Land	1.12272	1.00879	1.24952
Pamplona	Spain	South Europe	Cold	ERA5	1.13306	1.00682	1.27513
Pamplona	Spain	South Europe	Cold	Station	1.15381	1.03347	1.28816
Pamplona	Spain	South Europe	Heat	ERA5-Land	1.28918	1.14958	1.44574
Pamplona	Spain	South Europe	Heat	ERA5	1.26099	1.13205	1.40461
Pamplona	Spain	South Europe	Heat	Station	1.28906	1.14257	1.45433
Pontevedra	Spain	South Europe	Cold	ERA5-Land	1.27856	1.14845	1.42342
Pontevedra	Spain	South Europe	Cold	ERA5	1.31585	1.17444	1.4743
Pontevedra	Spain	South Europe	Cold	Station	1.40916	1.24687	1.59257
Pontevedra	Spain	South Europe	Heat	ERA5-Land	1.19396	1.08367	1.31547
Pontevedra	Spain	South Europe	Heat	ERA5	1.1277	1.0327	1.23145
Pontevedra	Spain	South Europe	Heat	Station	1.2559	1.1327	1.3925
Salamanca	Spain	South Europe	Cold	ERA5-Land	1.26689	1.12084	1.43197
Salamanca	Spain	South Europe	Cold	ERA5	1.2615	1.1269	1.41217
Salamanca	Spain	South Europe	Cold	Station	1.32461	1.18089	1.48583
Salamanca	Spain	South Europe	Heat	ERA5-Land	1.33793	1.17754	1.52018
Salamanca	Spain	South Europe	Heat	ERA5	1.32876	1.1589	1.52351
Salamanca	Spain	South Europe	Heat	Station	1.35592	1.20694	1.52329
San Sebastian	Spain	South Europe	Cold	ERA5-Land	1.1668	1.03755	1.31215
San Sebastian	Spain	South Europe	Cold	ERA5	1.15366	1.02753	1.29527
San Sebastian	Spain	South Europe	Cold	Station	1.1636	1.03453	1.30879
San Sebastian	Spain	South Europe	Heat	ERA5-Land	1.14892	1.06796	1.23602
San Sebastian	Spain	South Europe	Heat	ERA5	1.15294	1.07222	1.23973
San Sebastian	Spain	South Europe	Heat	Station	1.22725	1.10758	1.35984
Santander	Spain	South Europe	Cold	ERA5-Land	1.20446	1.07226	1.35295
Santander	Spain	South Europe	Cold	ERA5	1.19501	1.07129	1.33302
Santander	Spain	South Europe	Cold	Station	1.19507	1.07195	1.33235
Santander	Spain	South Europe	Heat	ERA5-Land	1.18117	1.08981	1.28018
Santander	Spain	South Europe	Heat	ERA5	1.15423	1.07335	1.24121
Santander	Spain	South Europe	Heat	Station	1.17848	1.08281	1.28261
Segovia	Spain	South Europe	Cold	ERA5-Land	1.23214	1.10642	1.37214
Segovia	Spain	South Europe	Cold	ERA5	1.25254	1.12593	1.39339
Segovia	Spain	South Europe	Cold	Station	1.33975	1.19065	1.50751
Segovia	Spain	South Europe	Heat	ERA5-Land	1.30801	1.1487	1.48942
Segovia	Spain	South Europe	Heat	ERA5	1.30367	1.12556	1.50996
Segovia	Spain	South Europe	Heat	Station	1.36524	1.19337	1.56186
Sevilla	Spain	South Europe	Cold	ERA5-Land	1.43828	1.32584	1.56026
Sevilla	Spain	South Europe	Cold	ERA5	1.40161	1.2997	1.51151
Sevilla	Spain	South Europe	Cold	Station	1.45194	1.33588	1.57809
Sevilla	Spain	South Europe	Heat	ERA5-Land	1.43471	1.33067	1.54687
Sevilla	Spain	South Europe	Heat	ERA5	1.42084	1.32373	1.52506
Sevilla	Spain	South Europe	Heat	Station	1.41687	1.31245	1.52961
Soria	Spain	South Europe	Cold	ERA5-Land	1.12127	1.0072	1.24826
Soria	Spain	South Europe	Cold	ERA5	1.10795	0.996453	1.23192
Soria	Spain	South Europe	Cold	Station	1.13508	1.01388	1.27078
Soria	Spain	South Europe	Heat	ERA5-Land	1.29248	1.13839	1.46743
Soria	Spain	South Europe	Heat	ERA5	1.29848	1.13961	1.4795
Soria	Spain	South Europe	Heat	Station	1.28789	1.11719	1.48468
Tarragona	Spain	South Europe	Cold	ERA5-Land	1.35598	1.23753	1.48577
Tarragona	Spain	South Europe	Cold	ERA5	1.39002	1.26937	1.52213
Tarragona	Spain	South Europe	Cold	Station	1.3907	1.26223	1.53225
Tarragona	Spain	South Europe	Heat	ERA5-Land	1.29035	1.19302	1.39562
Tarragona	Spain	South Europe	Heat	ERA5	1.332	1.22269	1.45108
Tarragona	Spain	South Europe	Heat	Station	1.3045	1.19313	1.42626
Tenerife	Spain	South Europe	Cold	ERA5-Land	1.24335	1.13686	1.35982
Tenerife	Spain	South Europe	Cold	ERA5	1.24536	1.14276	1.35717
Tenerife	Spain	South Europe	Cold	Station	1.30186	1.18966	1.42463
Tenerife	Spain	South Europe	Heat	ERA5-Land	1.08168	1.01303	1.15499
Tenerife	Spain	South Europe	Heat	ERA5	1.09762	0.996591	1.20889
Tenerife	Spain	South Europe	Heat	Station	1.14884	1.06781	1.23602
Teruel	Spain	South Europe	Cold	ERA5-Land	1.20578	1.08569	1.33916
Teruel	Spain	South Europe	Cold	ERA5	1.24142	1.11937	1.37677
Teruel	Spain	South Europe	Cold	Station	1.25326	1.1401	1.37766
Teruel	Spain	South Europe	Heat	ERA5-Land	1.17211	1.0776	1.2749
Teruel	Spain	South Europe	Heat	ERA5	1.21393	1.09334	1.34783
Teruel	Spain	South Europe	Heat	Station	1.35338	1.18593	1.54447
Toledo	Spain	South Europe	Cold	ERA5-Land	1.36017	1.23351	1.49983
Toledo	Spain	South Europe	Cold	ERA5	1.44088	1.29782	1.59972
Toledo	Spain	South Europe	Cold	Station	1.4266	1.27743	1.5932
Toledo	Spain	South Europe	Heat	ERA5-Land	1.44208	1.2975	1.60277
Toledo	Spain	South Europe	Heat	ERA5	1.45013	1.31252	1.60216
Toledo	Spain	South Europe	Heat	Station	1.45849	1.2957	1.64175
Valencia	Spain	South Europe	Cold	ERA5-Land	1.58641	1.45356	1.7314
Valencia	Spain	South Europe	Cold	ERA5	1.53273	1.41239	1.66332
Valencia	Spain	South Europe	Cold	Station	1.50107	1.37761	1.6356
Valencia	Spain	South Europe	Heat	ERA5-Land	1.23962	1.15959	1.32517
Valencia	Spain	South Europe	Heat	ERA5	1.2196	1.1491	1.29442
Valencia	Spain	South Europe	Heat	Station	1.15795	1.08657	1.23402
Valladolid	Spain	South Europe	Cold	ERA5-Land	1.29314	1.15804	1.444
Valladolid	Spain	South Europe	Cold	ERA5	1.26411	1.15179	1.38739
Valladolid	Spain	South Europe	Cold	Station	1.36708	1.22778	1.52219
Valladolid	Spain	South Europe	Heat	ERA5-Land	1.32987	1.19193	1.48377
Valladolid	Spain	South Europe	Heat	ERA5	1.29775	1.16734	1.44273
Valladolid	Spain	South Europe	Heat	Station	1.38132	1.23721	1.54221
Vitoria	Spain	South Europe	Cold	ERA5-Land	1.11496	1.02239	1.21591
Vitoria	Spain	South Europe	Cold	ERA5	1.12003	1.02656	1.22201
Vitoria	Spain	South Europe	Cold	Station	1.15266	1.04242	1.27456
Vitoria	Spain	South Europe	Heat	ERA5-Land	1.25125	1.12663	1.38965
Vitoria	Spain	South Europe	Heat	ERA5	1.2402	1.12017	1.37309
Vitoria	Spain	South Europe	Heat	Station	1.24414	1.11846	1.38394
Zamora	Spain	South Europe	Cold	ERA5-Land	1.24207	1.09769	1.40544
Zamora	Spain	South Europe	Cold	ERA5	1.25189	1.1181	1.40168
Zamora	Spain	South Europe	Cold	Station	1.35867	1.1989	1.53974
Zamora	Spain	South Europe	Heat	ERA5-Land	1.27138	1.09792	1.47224
Zamora	Spain	South Europe	Heat	ERA5	1.23427	1.05836	1.43942
Zamora	Spain	South Europe	Heat	Station	1.33607	1.15944	1.53962
Zaragoza	Spain	South Europe	Cold	ERA5-Land	1.25878	1.1147	1.42147
Zaragoza	Spain	South Europe	Cold	ERA5	1.26558	1.11655	1.43449
Zaragoza	Spain	South Europe	Cold	Station	1.24417	1.11312	1.39064
Zaragoza	Spain	South Europe	Heat	ERA5-Land	1.36742	1.2113	1.54365
Zaragoza	Spain	South Europe	Heat	ERA5	1.37409	1.20525	1.56658
Zaragoza	Spain	South Europe	Heat	Station	1.32757	1.17464	1.5004
Gothenburg	Sweden	North Europe	Cold	ERA5-Land	1.27081	1.15532	1.39785
Gothenburg	Sweden	North Europe	Cold	ERA5	1.25578	1.1404	1.38283
Gothenburg	Sweden	North Europe	Cold	Station	1.24353	1.13238	1.3656
Gothenburg	Sweden	North Europe	Heat	ERA5-Land	1.11771	1.03136	1.21128
Gothenburg	Sweden	North Europe	Heat	ERA5	1.12053	1.03253	1.21603
Gothenburg	Sweden	North Europe	Heat	Station	1.12215	1.0262	1.22708
Malmo	Sweden	North Europe	Cold	ERA5-Land	1.26586	1.1649	1.37556
Malmo	Sweden	North Europe	Cold	ERA5	1.25223	1.15409	1.35871
Malmo	Sweden	North Europe	Cold	Station	1.2923	1.17709	1.41878
Malmo	Sweden	North Europe	Heat	ERA5-Land	1.16564	1.07635	1.26234
Malmo	Sweden	North Europe	Heat	ERA5	1.16507	1.07333	1.26464
Malmo	Sweden	North Europe	Heat	Station	1.16328	1.06777	1.26733
Stockholm	Sweden	North Europe	Cold	ERA5-Land	1.20254	1.10466	1.30909
Stockholm	Sweden	North Europe	Cold	ERA5	1.18302	1.09513	1.27796
Stockholm	Sweden	North Europe	Cold	Station	1.19759	1.10182	1.30168
Stockholm	Sweden	North Europe	Heat	ERA5-Land	1.0938	1.01876	1.17436
Stockholm	Sweden	North Europe	Heat	ERA5	1.11359	1.04268	1.18933
Stockholm	Sweden	North Europe	Heat	Station	1.11301	1.02842	1.20456
Basel	Switzerland	Central Europe	Cold	ERA5-Land	1.20913	1.08536	1.34701
Basel	Switzerland	Central Europe	Cold	ERA5	1.20422	1.08474	1.33687
Basel	Switzerland	Central Europe	Cold	Station	1.22003	1.09315	1.36163
Basel	Switzerland	Central Europe	Heat	ERA5-Land	1.11879	1.02051	1.22653
Basel	Switzerland	Central Europe	Heat	ERA5	1.16539	1.04	1.3059
Basel	Switzerland	Central Europe	Heat	Station	1.17248	1.03323	1.3305
Bern	Switzerland	Central Europe	Cold	ERA5-Land	1.19966	1.06582	1.35032
Bern	Switzerland	Central Europe	Cold	ERA5	1.19623	1.07588	1.33005
Bern	Switzerland	Central Europe	Cold	Station	1.19874	1.07088	1.34185
Bern	Switzerland	Central Europe	Heat	ERA5-Land	1.12908	1.00242	1.27173
Bern	Switzerland	Central Europe	Heat	ERA5	1.15862	1.01286	1.32535
Bern	Switzerland	Central Europe	Heat	Station	1.18284	0.990695	1.41226
Geneve	Switzerland	Central Europe	Cold	ERA5-Land	1.19606	1.07153	1.33507
Geneve	Switzerland	Central Europe	Cold	ERA5	1.2229	1.0885	1.37389
Geneve	Switzerland	Central Europe	Cold	Station	1.21425	1.08189	1.3628
Geneve	Switzerland	Central Europe	Heat	ERA5-Land	1.14929	1.02146	1.2931
Geneve	Switzerland	Central Europe	Heat	ERA5	1.15737	1.01404	1.32096
Geneve	Switzerland	Central Europe	Heat	Station	1.15683	0.996509	1.34294
Lausanne	Switzerland	Central Europe	Cold	ERA5-Land	1.20742	1.08431	1.34449
Lausanne	Switzerland	Central Europe	Cold	ERA5	1.24315	1.09472	1.4117
Lausanne	Switzerland	Central Europe	Cold	Station	1.21859	1.08975	1.36266
Lausanne	Switzerland	Central Europe	Heat	ERA5-Land	1.12624	1.00929	1.25673
Lausanne	Switzerland	Central Europe	Heat	ERA5	1.19508	1.01034	1.4136
Lausanne	Switzerland	Central Europe	Heat	Station	1.16411	1.01154	1.33971
Lugano	Switzerland	Central Europe	Cold	ERA5-Land	1.21875	1.08049	1.37469
Lugano	Switzerland	Central Europe	Cold	ERA5	1.23137	1.07843	1.40601
Lugano	Switzerland	Central Europe	Cold	Station	1.26341	1.10223	1.44816
Lugano	Switzerland	Central Europe	Heat	ERA5-Land	1.06931	0.935353	1.22246
Lugano	Switzerland	Central Europe	Heat	ERA5	1.09835	0.931753	1.29474
Lugano	Switzerland	Central Europe	Heat	Station	1.06407	0.883092	1.28215
Luzern	Switzerland	Central Europe	Cold	ERA5-Land	1.22294	1.08842	1.37409
Luzern	Switzerland	Central Europe	Cold	ERA5	1.24264	1.09432	1.41105
Luzern	Switzerland	Central Europe	Cold	Station	1.23981	1.10114	1.39593
Luzern	Switzerland	Central Europe	Heat	ERA5-Land	1.15133	1.02822	1.28918
Luzern	Switzerland	Central Europe	Heat	ERA5	1.2426	1.03787	1.48773
Luzern	Switzerland	Central Europe	Heat	Station	1.29352	1.06242	1.57489
St. Gallen	Switzerland	Central Europe	Cold	ERA5-Land	1.20871	1.05747	1.38159
St. Gallen	Switzerland	Central Europe	Cold	ERA5	1.21148	1.0762	1.36376
St. Gallen	Switzerland	Central Europe	Cold	Station	1.19721	1.0607	1.35128
St. Gallen	Switzerland	Central Europe	Heat	ERA5-Land	1.17128	0.969498	1.41506
St. Gallen	Switzerland	Central Europe	Heat	ERA5	1.15634	0.984949	1.35755
St. Gallen	Switzerland	Central Europe	Heat	Station	1.15096	0.958763	1.38168
Zürich	Switzerland	Central Europe	Cold	ERA5-Land	1.20495	1.08468	1.33856
Zürich	Switzerland	Central Europe	Cold	ERA5	1.21536	1.09622	1.34744
Zürich	Switzerland	Central Europe	Cold	Station	1.19407	1.07446	1.327
Zürich	Switzerland	Central Europe	Heat	ERA5-Land	1.14029	1.02607	1.26723
Zürich	Switzerland	Central Europe	Heat	ERA5	1.14279	1.03114	1.26653
Zürich	Switzerland	Central Europe	Heat	Station	1.15617	1.01635	1.31524
Kaohsiung	Taiwan	South-East Asia	Cold	ERA5-Land	1.254	1.15332	1.36347
Kaohsiung	Taiwan	South-East Asia	Cold	ERA5	1.26443	1.16148	1.3765
Kaohsiung	Taiwan	South-East Asia	Cold	Station	1.24203	1.14601	1.34608
Kaohsiung	Taiwan	South-East Asia	Heat	ERA5-Land	1.07327	1.01452	1.13543
Kaohsiung	Taiwan	South-East Asia	Heat	ERA5	1.09542	1.02838	1.16682
Kaohsiung	Taiwan	South-East Asia	Heat	Station	1.11932	1.03261	1.2133
Taichung	Taiwan	South-East Asia	Cold	ERA5-Land	1.4353	1.31299	1.56901
Taichung	Taiwan	South-East Asia	Cold	ERA5	1.4979	1.36045	1.64924
Taichung	Taiwan	South-East Asia	Cold	Station	1.45671	1.32781	1.59813
Taichung	Taiwan	South-East Asia	Heat	ERA5-Land	1.03522	0.98091	1.09253
Taichung	Taiwan	South-East Asia	Heat	ERA5	1.03008	0.969263	1.09471
Taichung	Taiwan	South-East Asia	Heat	Station	1.04135	0.976202	1.11084
Taipei	Taiwan	South-East Asia	Cold	ERA5-Land	1.42734	1.32514	1.53741
Taipei	Taiwan	South-East Asia	Cold	ERA5	1.43006	1.3224	1.54647
Taipei	Taiwan	South-East Asia	Cold	Station	1.38922	1.28358	1.50356
Taipei	Taiwan	South-East Asia	Heat	ERA5-Land	1.1023	1.0398	1.16857
Taipei	Taiwan	South-East Asia	Heat	ERA5	1.09204	1.03875	1.14807
Taipei	Taiwan	South-East Asia	Heat	Station	1.10771	1.04038	1.1794
Accrington/Rossendale	UK	North Europe	Cold	ERA5-Land	1.24246	1.14904	1.34347
Accrington/Rossendale	UK	North Europe	Cold	ERA5	1.23142	1.14353	1.32607
Accrington/Rossendale	UK	North Europe	Cold	Station	1.2974	1.18378	1.42193
Accrington/Rossendale	UK	North Europe	Heat	ERA5-Land	1.11714	1.01021	1.23539
Accrington/Rossendale	UK	North Europe	Heat	ERA5	1.10722	1.00473	1.22016
Accrington/Rossendale	UK	North Europe	Heat	Station	1.07925	0.98147	1.18677
Barnsley/Dearne Valley	UK	North Europe	Cold	ERA5-Land	1.2514	1.15541	1.35536
Barnsley/Dearne Valley	UK	North Europe	Cold	ERA5	1.25882	1.15855	1.36777
Barnsley/Dearne Valley	UK	North Europe	Cold	Station	1.29356	1.18208	1.41555
Barnsley/Dearne Valley	UK	North Europe	Heat	ERA5-Land	1.07987	1.00957	1.15506
Barnsley/Dearne Valley	UK	North Europe	Heat	ERA5	1.08455	1.00313	1.17258
Barnsley/Dearne Valley	UK	North Europe	Heat	Station	1.07214	0.98724	1.16435
Basildon	UK	North Europe	Cold	ERA5-Land	1.3276	1.21659	1.44873
Basildon	UK	North Europe	Cold	ERA5	1.31521	1.21031	1.4292
Basildon	UK	North Europe	Cold	Station	1.34414	1.22583	1.47387
Basildon	UK	North Europe	Heat	ERA5-Land	1.10705	1.01226	1.21072
Basildon	UK	North Europe	Heat	ERA5	1.08934	1.00807	1.17717
Basildon	UK	North Europe	Heat	Station	1.09411	0.993247	1.20522
Basingstoke	UK	North Europe	Cold	ERA5-Land	1.32577	1.21192	1.45032
Basingstoke	UK	North Europe	Cold	ERA5	1.32092	1.2103	1.44166
Basingstoke	UK	North Europe	Cold	Station	1.3167	1.19905	1.4459
Basingstoke	UK	North Europe	Heat	ERA5-Land	1.07195	0.995445	1.15434
Basingstoke	UK	North Europe	Heat	ERA5	1.06933	0.987086	1.15843
Basingstoke	UK	North Europe	Heat	Station	1.06891	0.964503	1.18463
Bedford	UK	North Europe	Cold	ERA5-Land	1.2835	1.18594	1.38908
Bedford	UK	North Europe	Cold	ERA5	1.29382	1.19451	1.40139
Bedford	UK	North Europe	Cold	Station	1.31016	1.19717	1.43381
Bedford	UK	North Europe	Heat	ERA5-Land	1.08925	1.00661	1.17867
Bedford	UK	North Europe	Heat	ERA5	1.08748	1.00599	1.17558
Bedford	UK	North Europe	Heat	Station	1.07881	0.977642	1.19045
Birkenhead	UK	North Europe	Cold	ERA5-Land	1.30253	1.20393	1.4092
[truncated: 1,673 more rows]

## Sheet: Excess deaths (Global)
Component	Temperature Source	Deaths	eCI95_lower	eCI95_higher
Total	Station	4.38852e+06	4.23275e+06	4.49822e+06
Total	ERA5	4.34679e+06	4.20405e+06	4.46427e+06		Total: Cold + Heat eCI95: Empricial confidence Interval (95%) Note: Here cold and heat represent the full rainge of temperature below and above the Minimum mortality temperature (MMT) respectively.
Total	ERA5-Land	4.51205e+06	4.36571e+06	4.62269e+06
Cold	Station	4.03079e+06	3.88007e+06	4.13758e+06
Cold	ERA5	4.01163e+06	3.87566e+06	4.1266e+06
Cold	ERA5-Land	4.18601e+06	4.05132e+06	4.29331e+06
Heat	Station	357729	335138	376498
Heat	ERA5	335158	311877	350759
Heat	ERA5-Land	326032	288069	357247

## Sheet: Excess fraction (Global)
Component	Temperature Source	Fraction of deaths (%)	eCI95_lower	eCI95_higher
Total	Station	6.55462	6.32196	6.71846
Total	ERA5	6.49229	6.2791	6.66775		Total: Cold + Heat eCI95: Empricial confidence Interval (95%) Note: Here cold and heat represent the full rainge of temperature below and above the Minimum mortality temperature (MMT) respectively.
Total	ERA5-Land	6.73912	6.52055	6.90437
Cold	Station	6.02032	5.7952	6.17982
Cold	ERA5	5.9917	5.78862	6.16342
Cold	ERA5-Land	6.25216	6.05098	6.41242
Heat	Station	0.534297	0.500556	0.562331
Heat	ERA5	0.500586	0.465814	0.523888
Heat	ERA5-Land	0.486956	0.430254	0.533578

## Sheet: Excess deaths by city
City	Country	Region	Component	Temperature Source	Deaths	eCI95_lower	eCI95_higher
Buenos Aires	Argentina	South America	Total	Station	40782.5	27930.9	52723.7
Buenos Aires	Argentina	South America	Total	ERA5	39917.5	28595.7	50612.9
Buenos Aires	Argentina	South America	Total	ERA5-Land	40358.4	28863.3	51417.2		Total: Cold + Heat eCI95: Empricial confidence Interval (95%)
Buenos Aires	Argentina	South America	Cold	Station	36302.2	24917.4	47644.9
Buenos Aires	Argentina	South America	Cold	ERA5	36430.5	25638	47178.4
Buenos Aires	Argentina	South America	Cold	ERA5-Land	37525.4	26183.9	48350.7
Buenos Aires	Argentina	South America	Heat	Station	4480.31	2289.31	6409.48
Buenos Aires	Argentina	South America	Heat	ERA5	3487.03	1906.61	5033.07
Buenos Aires	Argentina	South America	Heat	ERA5-Land	2832.95	1728.22	3984.12
Cordoba	Argentina	South America	Total	Station	7520.09	3038.95	11721.5
Cordoba	Argentina	South America	Total	ERA5	6934.31	2630.54	11082
Cordoba	Argentina	South America	Total	ERA5-Land	6431.41	1318.86	11159
Cordoba	Argentina	South America	Cold	Station	6410.69	2361.03	10231.9
Cordoba	Argentina	South America	Cold	ERA5	6228.2	2182.83	9950.81
Cordoba	Argentina	South America	Cold	ERA5-Land	5897.44	912.795	10541.3
Cordoba	Argentina	South America	Heat	Station	1109.4	193.481	1973.42
Cordoba	Argentina	South America	Heat	ERA5	706.11	-140.315	1558.17
Cordoba	Argentina	South America	Heat	ERA5-Land	533.973	159.685	844.975
Rosario	Argentina	South America	Total	Station	13934.9	9751.39	17933.2
Rosario	Argentina	South America	Total	ERA5	12653	9128.27	16130.2
Rosario	Argentina	South America	Total	ERA5-Land	12514.5	8946.29	15679.4
Rosario	Argentina	South America	Cold	Station	12562.7	8681.52	16107.4
Rosario	Argentina	South America	Cold	ERA5	11641.2	8342.91	15000.5
Rosario	Argentina	South America	Cold	ERA5-Land	11648.7	8163.18	14712.5
Rosario	Argentina	South America	Heat	Station	1372.16	630.475	2070.48
Rosario	Argentina	South America	Heat	ERA5	1011.72	382.687	1568.85
Rosario	Argentina	South America	Heat	ERA5-Land	865.865	353.167	1366.08
Brisbane	Australia	Oceania	Total	Station	11120	5040.62	17135.6
Brisbane	Australia	Oceania	Total	ERA5	10600.5	4238.14	15869.4
Brisbane	Australia	Oceania	Total	ERA5-Land	12202.5	6235.1	17871.5
Brisbane	Australia	Oceania	Cold	Station	10280.9	4630.94	16015.9
Brisbane	Australia	Oceania	Cold	ERA5	10039.3	3705.93	15316.5
Brisbane	Australia	Oceania	Cold	ERA5-Land	11583.4	5580.08	17185.8
Brisbane	Australia	Oceania	Heat	Station	839.117	-324.116	1822.85
Brisbane	Australia	Oceania	Heat	ERA5	561.173	200.813	909.757
Brisbane	Australia	Oceania	Heat	ERA5-Land	619.129	225.733	971.616
Melbourne	Australia	Oceania	Total	Station	26728.8	12395.8	42689.1
Melbourne	Australia	Oceania	Total	ERA5	31991.6	16579.8	46953.6
Melbourne	Australia	Oceania	Total	ERA5-Land	32611.3	15728.6	47676.8
Melbourne	Australia	Oceania	Cold	Station	24968	10906.4	41060.5
Melbourne	Australia	Oceania	Cold	ERA5	30205.9	14914.8	45309
Melbourne	Australia	Oceania	Cold	ERA5-Land	30787.1	14101.4	45845.1
Melbourne	Australia	Oceania	Heat	Station	1760.86	796.083	2686.89
Melbourne	Australia	Oceania	Heat	ERA5	1785.66	994.045	2468.06
Melbourne	Australia	Oceania	Heat	ERA5-Land	1824.12	1045.02	2568.97
Sydney	Australia	Oceania	Total	Station	42528.1	26416.6	57044.8
Sydney	Australia	Oceania	Total	ERA5	39991.2	23239.5	56189.7
Sydney	Australia	Oceania	Total	ERA5-Land	44630	26400.9	60250.2
Sydney	Australia	Oceania	Cold	Station	39442.2	24057.2	52750
Sydney	Australia	Oceania	Cold	ERA5	38055.1	21083.5	54249.7
Sydney	Australia	Oceania	Cold	ERA5-Land	42630.1	24678.2	58155.6
Sydney	Australia	Oceania	Heat	Station	3085.91	722.503	5220.17
Sydney	Australia	Oceania	Heat	ERA5	1936.08	1031.2	2789.36
Sydney	Australia	Oceania	Heat	ERA5-Land	1999.92	1146.17	2732.07
Belem	Brazil	South America	Total	Station	3459.87	-3633.87	9773.35
Belem	Brazil	South America	Total	ERA5	392.143	-2418.55	2905.15
Belem	Brazil	South America	Total	ERA5-Land	1189.49	-5424.09	7348.39
Belem	Brazil	South America	Cold	Station	3249.93	-3593.47	9525.9
Belem	Brazil	South America	Cold	ERA5	223.768	-518.75	929.722
Belem	Brazil	South America	Cold	ERA5-Land	215.243	-296.061	669.185
Belem	Brazil	South America	Heat	Station	209.934	-173.479	535.407
Belem	Brazil	South America	Heat	ERA5	168.375	-2964.7	2984.1
Belem	Brazil	South America	Heat	ERA5-Land	974.247	-5458.07	7123.68
Belo Horizonte	Brazil	South America	Total	Station	11175.2	3264.06	19037.7
Belo Horizonte	Brazil	South America	Total	ERA5	13146.3	-225.273	24936.7
Belo Horizonte	Brazil	South America	Total	ERA5-Land	11528.6	-1960.86	25113.2
Belo Horizonte	Brazil	South America	Cold	Station	8805.27	870.973	16097.7
Belo Horizonte	Brazil	South America	Cold	ERA5	11191.3	-561.457	21747.7
Belo Horizonte	Brazil	South America	Cold	ERA5-Land	10382.2	-3079.89	23786.7
Belo Horizonte	Brazil	South America	Heat	Station	2369.93	-199.854	5014.87
Belo Horizonte	Brazil	South America	Heat	ERA5	1955.01	-443.572	4355.87
Belo Horizonte	Brazil	South America	Heat	ERA5-Land	1146.45	-42.1734	2213.06
Brasilia	Brazil	South America	Total	Station	3463.9	-159.674	7030.81
Brasilia	Brazil	South America	Total	ERA5	2514.91	674.122	4324.17
Brasilia	Brazil	South America	Total	ERA5-Land	2727.9	789.257	4467.58
Brasilia	Brazil	South America	Cold	Station	2873.03	-362.221	6064.71
Brasilia	Brazil	South America	Cold	ERA5	1968.22	357.354	3773.55
Brasilia	Brazil	South America	Cold	ERA5-Land	2080.28	297.862	3806.88
Brasilia	Brazil	South America	Heat	Station	590.862	-112.164	1251.4
Brasilia	Brazil	South America	Heat	ERA5	546.694	-304.468	1336.36
Brasilia	Brazil	South America	Heat	ERA5-Land	647.624	-94.7032	1288.3
Cuiaba	Brazil	South America	Total	Station	1134.26	-421.325	2535.94
Cuiaba	Brazil	South America	Total	ERA5	749.884	217.673	1244.25
Cuiaba	Brazil	South America	Total	ERA5-Land	875.009	371.944	1349.01
Cuiaba	Brazil	South America	Cold	Station	804.038	-591.858	2009.9
Cuiaba	Brazil	South America	Cold	ERA5	416.09	53.5501	777.08
Cuiaba	Brazil	South America	Cold	ERA5-Land	486.469	109.972	881.647
Cuiaba	Brazil	South America	Heat	Station	330.22	30.5802	620.487
Cuiaba	Brazil	South America	Heat	ERA5	333.794	-139.247	784.004
Cuiaba	Brazil	South America	Heat	ERA5-Land	388.539	-32.3395	809.83
Curitiba	Brazil	South America	Total	Station	8273.85	3162.81	13268.2
Curitiba	Brazil	South America	Total	ERA5	9015.9	4535.58	13123.1
Curitiba	Brazil	South America	Total	ERA5-Land	9243.22	4476.93	13706
Curitiba	Brazil	South America	Cold	Station	7437.89	2994.54	11843.2
Curitiba	Brazil	South America	Cold	ERA5	8116.38	4056.89	12077.1
Curitiba	Brazil	South America	Cold	ERA5-Land	8477.5	4022.41	12621.8
Curitiba	Brazil	South America	Heat	Station	835.957	-228.949	1848
Curitiba	Brazil	South America	Heat	ERA5	899.523	-108.872	1851.96
Curitiba	Brazil	South America	Heat	ERA5-Land	765.722	-148.145	1652.26
Fortaleza	Brazil	South America	Total	Station	6590.97	2863.4	9981.11
Fortaleza	Brazil	South America	Total	ERA5	3975.02	670.958	6914.05
Fortaleza	Brazil	South America	Total	ERA5-Land	5489.07	2244.79	8619.06
Fortaleza	Brazil	South America	Cold	Station	3255.84	1412.99	5002.03
Fortaleza	Brazil	South America	Cold	ERA5	2461.43	395.342	4260.36
Fortaleza	Brazil	South America	Cold	ERA5-Land	3186.57	1201.26	4999.47
Fortaleza	Brazil	South America	Heat	Station	3335.13	78.8779	6130.4
Fortaleza	Brazil	South America	Heat	ERA5	1513.58	-1013.94	3939.46
Fortaleza	Brazil	South America	Heat	ERA5-Land	2302.5	-429.161	4903.57
Goiania	Brazil	South America	Total	Station	2922.55	961.56	4758.36
Goiania	Brazil	South America	Total	ERA5	2423.09	703.813	4174.24
Goiania	Brazil	South America	Total	ERA5-Land	2294.77	625.643	3946
Goiania	Brazil	South America	Cold	Station	1546.94	327.378	2808.23
Goiania	Brazil	South America	Cold	ERA5	1262.37	-29.8438	2445.71
Goiania	Brazil	South America	Cold	ERA5-Land	1408.84	-1.53363	2694.66
Goiania	Brazil	South America	Heat	Station	1375.61	-328.7	2841.13
Goiania	Brazil	South America	Heat	ERA5	1160.72	-275.481	2654.45
Goiania	Brazil	South America	Heat	ERA5-Land	885.935	-212.139	2065.34
Joao Pessoa	Brazil	South America	Total	Station	1148.88	-68.9451	2273.93
Joao Pessoa	Brazil	South America	Total	ERA5	532.793	-2139.84	3212.5
Joao Pessoa	Brazil	South America	Total	ERA5-Land	635.762	-1727.04	3073.08
Joao Pessoa	Brazil	South America	Cold	Station	604.551	-153.292	1309.97
Joao Pessoa	Brazil	South America	Cold	ERA5	504.679	-2060.53	3118.87
Joao Pessoa	Brazil	South America	Cold	ERA5-Land	572.475	-1748.71	3059.62
Joao Pessoa	Brazil	South America	Heat	Station	544.332	-469.949	1537.27
Joao Pessoa	Brazil	South America	Heat	ERA5	28.1136	-172.6	200.416
Joao Pessoa	Brazil	South America	Heat	ERA5-Land	63.287	-121.155	220.241
Maceio	Brazil	South America	Total	Station	1484.61	-92.5174	2966.31
Maceio	Brazil	South America	Total	ERA5	943.026	-1226.45	2766.84
Maceio	Brazil	South America	Total	ERA5-Land	747.031	-2348.56	3956.36
Maceio	Brazil	South America	Cold	Station	896.447	-281.349	2060.89
Maceio	Brazil	South America	Cold	ERA5	769.879	-1231.57	2511.65
Maceio	Brazil	South America	Cold	ERA5-Land	628.694	-2482.94	3865.61
Maceio	Brazil	South America	Heat	Station	588.164	-590.012	1724.62
Maceio	Brazil	South America	Heat	ERA5	173.148	-639.722	897.515
Maceio	Brazil	South America	Heat	ERA5-Land	118.337	-183.273	373.265
Manaus	Brazil	South America	Total	Station	2914.74	-1491.25	6915.96
Manaus	Brazil	South America	Total	ERA5	2143.53	-2774.77	6673.2
Manaus	Brazil	South America	Total	ERA5-Land	1634.87	-2783.54	5718.8
Manaus	Brazil	South America	Cold	Station	2553.33	-1800.57	6557.63
Manaus	Brazil	South America	Cold	ERA5	1979.15	-2787.81	6484.79
Manaus	Brazil	South America	Cold	ERA5-Land	1472.31	-2886.87	5387.54
Manaus	Brazil	South America	Heat	Station	361.416	-15.4455	679.951
Manaus	Brazil	South America	Heat	ERA5	164.375	-163.317	435.484
Manaus	Brazil	South America	Heat	ERA5-Land	162.551	-136.403	420.565
Natal	Brazil	South America	Total	Station	2367.66	757.346	3987.96
Natal	Brazil	South America	Total	ERA5	2151.31	-6678.79	9552.18
Natal	Brazil	South America	Total	ERA5-Land	2065.53	343.147	3540.68
Natal	Brazil	South America	Cold	Station	1319.05	264.52	2382.08
Natal	Brazil	South America	Cold	ERA5	2178.67	-6666.69	9623.79
Natal	Brazil	South America	Cold	ERA5-Land	1348.75	-45.2018	2544
Natal	Brazil	South America	Heat	Station	1048.6	-324.112	2419.53
Natal	Brazil	South America	Heat	ERA5	-27.3542	-113.073	42.8036
Natal	Brazil	South America	Heat	ERA5-Land	716.775	-169.781	1629.42
Porto Alegre	Brazil	South America	Total	Station	14373.9	8219.42	20402
Porto Alegre	Brazil	South America	Total	ERA5	13156.7	8132.85	18354.4
Porto Alegre	Brazil	South America	Total	ERA5-Land	11924.4	6704.75	16958.7
Porto Alegre	Brazil	South America	Cold	Station	12947.5	7483.92	18510.9
Porto Alegre	Brazil	South America	Cold	ERA5	12108.1	7404.73	16706.5
Porto Alegre	Brazil	South America	Cold	ERA5-Land	10957.2	5570.8	15936
Porto Alegre	Brazil	South America	Heat	Station	1426.43	364.038	2401.19
Porto Alegre	Brazil	South America	Heat	ERA5	1048.59	106.534	1965.51
Porto Alegre	Brazil	South America	Heat	ERA5-Land	967.204	468.607	1418.71
Recife	Brazil	South America	Total	Station	5045.95	-358.431	10076.4
Recife	Brazil	South America	Total	ERA5	1872.66	-9522.43	12243.7
Recife	Brazil	South America	Total	ERA5-Land	8054.69	-19701.3	32645.2
Recife	Brazil	South America	Cold	Station	1438.54	-1497.74	4235.07
Recife	Brazil	South America	Cold	ERA5	1593.14	-9768.46	11888.3
Recife	Brazil	South America	Cold	ERA5-Land	-42.328	-224.114	111.86
Recife	Brazil	South America	Heat	Station	3607.4	-1261.7	8081.33
Recife	Brazil	South America	Heat	ERA5	279.514	-521.566	975.66
Recife	Brazil	South America	Heat	ERA5-Land	8097.02	-19764.6	32859.2
Salvador	Brazil	South America	Total	Station	5491.94	-1982.58	12848.9
Salvador	Brazil	South America	Total	ERA5	7203.58	-9277.88	22015.6
Salvador	Brazil	South America	Total	ERA5-Land	7127.76	-8959	23506
Salvador	Brazil	South America	Cold	Station	5303.66	-1627.5	11935.4
Salvador	Brazil	South America	Cold	ERA5	7219.28	-9318.39	22033.9
Salvador	Brazil	South America	Cold	ERA5-Land	7142.46	-8986.95	23590.8
Salvador	Brazil	South America	Heat	Station	188.281	-1299.39	1633.63
Salvador	Brazil	South America	Heat	ERA5	-15.6924	-179.455	126.175
Salvador	Brazil	South America	Heat	ERA5-Land	-14.6996	-181.185	131.04
Sao Luis	Brazil	South America	Total	Station	1714.91	454.012	2979.8
Sao Luis	Brazil	South America	Total	ERA5	1721.5	309.305	3074.74
Sao Luis	Brazil	South America	Total	ERA5-Land	1942.08	540.903	3316.46
Sao Luis	Brazil	South America	Cold	Station	1083.05	137.647	2063.44
Sao Luis	Brazil	South America	Cold	ERA5	958.477	-0.159196	1836.35
Sao Luis	Brazil	South America	Cold	ERA5-Land	1256.38	-9.76117	2480.61
Sao Luis	Brazil	South America	Heat	Station	631.861	-365.977	1672.46
Sao Luis	Brazil	South America	Heat	ERA5	763.021	-288.001	1710.62
Sao Luis	Brazil	South America	Heat	ERA5-Land	685.699	-59.9162	1441.77
Sao Paulo	Brazil	South America	Total	Station	43090.3	34218.6	52375.3
Sao Paulo	Brazil	South America	Total	ERA5	47991.8	31397.9	63506.6
Sao Paulo	Brazil	South America	Total	ERA5-Land	48369.7	30650	65004.3
Sao Paulo	Brazil	South America	Cold	Station	36993.3	27967.3	45932.2
Sao Paulo	Brazil	South America	Cold	ERA5	42776	28529.4	56380.4
Sao Paulo	Brazil	South America	Cold	ERA5-Land	43905	27984.4	59187.3
Sao Paulo	Brazil	South America	Heat	Station	6097.03	1622.15	10241.8
Sao Paulo	Brazil	South America	Heat	ERA5	5215.84	1128.03	8792.25
Sao Paulo	Brazil	South America	Heat	ERA5-Land	4464.69	936.547	8205.88
Teresina	Brazil	South America	Total	Station	2364.59	824.098	3873
Teresina	Brazil	South America	Total	ERA5	2571.46	1142.21	3940.91
Teresina	Brazil	South America	Total	ERA5-Land	2966.43	1405.6	4475.85
Teresina	Brazil	South America	Cold	Station	1838.24	496.305	3196.09
Teresina	Brazil	South America	Cold	ERA5	1968.94	620.542	3196.5
Teresina	Brazil	South America	Cold	ERA5-Land	2249.83	791.54	3729.15
Teresina	Brazil	South America	Heat	Station	526.351	56.4968	946.315
Teresina	Brazil	South America	Heat	ERA5	602.523	42.7712	1092.01
Teresina	Brazil	South America	Heat	ERA5-Land	716.592	241.682	1170.14
Vitoria	Brazil	South America	Total	Station	1645.5	-33.181	3313.24
Vitoria	Brazil	South America	Total	ERA5	1097.65	142.65	2010.86
Vitoria	Brazil	South America	Total	ERA5-Land	1257	220.292	2246.86
Vitoria	Brazil	South America	Cold	Station	1306.52	-165.378	2785.82
Vitoria	Brazil	South America	Cold	ERA5	817.569	-54.083	1697.04
Vitoria	Brazil	South America	Cold	ERA5-Land	977.36	20.6289	1939.5
Vitoria	Brazil	South America	Heat	Station	338.98	-42.6316	660.74
Vitoria	Brazil	South America	Heat	ERA5	280.081	-173.165	682.49
Vitoria	Brazil	South America	Heat	ERA5-Land	279.642	-73.1535	629.745
Abbotsford	Canada	North America	Total	Station	2412.19	976.234	3729.08
Abbotsford	Canada	North America	Total	ERA5	2678.06	1044.04	4199.59
Abbotsford	Canada	North America	Total	ERA5-Land	2738.14	1111.46	4412.08
Abbotsford	Canada	North America	Cold	Station	2218.93	787.892	3532.4
Abbotsford	Canada	North America	Cold	ERA5	2504.53	847.477	4034.66
Abbotsford	Canada	North America	Cold	ERA5-Land	2551.3	938.084	4232.18
Abbotsford	Canada	North America	Heat	Station	193.261	91.2303	295.541
Abbotsford	Canada	North America	Heat	ERA5	173.529	81.6158	253.302
Abbotsford	Canada	North America	Heat	ERA5-Land	186.833	89.362	276.69
Calgary	Canada	North America	Total	Station	6869.29	-1521.48	14597.4
Calgary	Canada	North America	Total	ERA5	8938.62	2949.26	14468.4
Calgary	Canada	North America	Total	ERA5-Land	9647.15	4138.49	14792.4
Calgary	Canada	North America	Cold	Station	6773.48	-1549.64	14372.1
Calgary	Canada	North America	Cold	ERA5	8605.64	3071.27	14056.1
Calgary	Canada	North America	Cold	ERA5-Land	9469.92	3995.21	14423.7
Calgary	Canada	North America	Heat	Station	95.81	-518.997	650.617
Calgary	Canada	North America	Heat	ERA5	332.984	-665.799	1261.65
Calgary	Canada	North America	Heat	ERA5-Land	177.234	-543.837	844.684
Edmonton	Canada	North America	Total	Station	11218.8	5350.41	17460.5
Edmonton	Canada	North America	Total	ERA5	11161.2	6127.76	15912.7
Edmonton	Canada	North America	Total	ERA5-Land	13363.4	8900.09	17812.1
Edmonton	Canada	North America	Cold	Station	10124.4	4954.83	15654.1
Edmonton	Canada	North America	Cold	ERA5	10265.3	5538.44	14653.4
Edmonton	Canada	North America	Cold	ERA5-Land	12615.1	8405.03	16852.5
Edmonton	Canada	North America	Heat	Station	1094.37	-83.6914	2290.86
Edmonton	Canada	North America	Heat	ERA5	895.92	-22.0568	1726.78
Edmonton	Canada	North America	Heat	ERA5-Land	748.295	-75.2516	1480.91
Halifax	Canada	North America	Total	Station	4543.52	1548.71	7291.65
Halifax	Canada	North America	Total	ERA5	4360.41	1945.95	6611.36
Halifax	Canada	North America	Total	ERA5-Land	4966.4	2514.27	6933.75
Halifax	Canada	North America	Cold	Station	4210.43	1588.01	6646.36
Halifax	Canada	North America	Cold	ERA5	4086.08	1840.5	6275.01
Halifax	Canada	North America	Cold	ERA5-Land	4820.94	2413.09	6839.55
Halifax	Canada	North America	Heat	Station	333.087	-229.759	874.99
Halifax	Canada	North America	Heat	ERA5	274.324	-200.753	724.902
Halifax	Canada	North America	Heat	ERA5-Land	145.463	-159.869	426.086
Hamilton	Canada	North America	Total	Station	7152.92	2601.18	11433.9
Hamilton	Canada	North America	Total	ERA5	7338.16	2457.79	11996.7
Hamilton	Canada	North America	Total	ERA5-Land	9155.96	4107.83	13629.6
Hamilton	Canada	North America	Cold	Station	6646.09	2174.22	10892
Hamilton	Canada	North America	Cold	ERA5	6854.83	1927.53	11451.7
Hamilton	Canada	North America	Cold	ERA5-Land	8657.58	3591.3	13072.9
Hamilton	Canada	North America	Heat	Station	506.828	142.261	860.163
Hamilton	Canada	North America	Heat	ERA5	483.327	155.798	757.364
Hamilton	Canada	North America	Heat	ERA5-Land	498.38	171.452	794.543
Kingston	Canada	North America	Total	Station	2508.43	1208.07	3796.99
Kingston	Canada	North America	Total	ERA5	2917.35	1004.07	4731.71
Kingston	Canada	North America	Total	ERA5-Land	3193.21	1348.87	4826.68
Kingston	Canada	North America	Cold	Station	2333.18	1129.98	3568.2
Kingston	Canada	North America	Cold	ERA5	2721.94	872.719	4532.08
Kingston	Canada	North America	Cold	ERA5-Land	3001.51	1188.31	4646.67
Kingston	Canada	North America	Heat	Station	175.245	-43.734	389.949
Kingston	Canada	North America	Heat	ERA5	195.41	65.6396	305.419
Kingston	Canada	North America	Heat	ERA5-Land	191.698	40.4915	317.878
Kitchener-Waterloo	Canada	North America	Total	Station	5125.63	2210.69	7920.86
Kitchener-Waterloo	Canada	North America	Total	ERA5	5705.4	2569.18	8845.04
Kitchener-Waterloo	Canada	North America	Total	ERA5-Land	6658.88	3500.37	9717
Kitchener-Waterloo	Canada	North America	Cold	Station	4723	1841.07	7428.58
Kitchener-Waterloo	Canada	North America	Cold	ERA5	5339.2	2264.99	8468.72
Kitchener-Waterloo	Canada	North America	Cold	ERA5-Land	6284.88	3232.17	9318.4
Kitchener-Waterloo	Canada	North America	Heat	Station	402.631	149.934	641.677
Kitchener-Waterloo	Canada	North America	Heat	ERA5	366.204	141.921	561.033
Kitchener-Waterloo	Canada	North America	Heat	ERA5-Land	373.999	148.745	602.772
London Ontario	Canada	North America	Total	Station	6408.34	3154.42	9571.17
London Ontario	Canada	North America	Total	ERA5	7099.61	2739.93	10894.8
London Ontario	Canada	North America	Total	ERA5-Land	7444.9	3765.07	10748.2
London Ontario	Canada	North America	Cold	Station	5852.76	2894.16	8846.62
London Ontario	Canada	North America	Cold	ERA5	6549.6	2239.26	10366.1
London Ontario	Canada	North America	Cold	ERA5-Land	6920.64	3309.48	10277.1
London Ontario	Canada	North America	Heat	Station	555.582	68.3745	1022.26
London Ontario	Canada	North America	Heat	ERA5	550.012	273.509	786.306
London Ontario	Canada	North America	Heat	ERA5-Land	524.266	199.771	779.475
Montreal	Canada	North America	Total	Station	31509.4	17411.8	44006.7
Montreal	Canada	North America	Total	ERA5	31608.4	16165.4	47331.8
Montreal	Canada	North America	Total	ERA5-Land	32309.2	18478	44981
Montreal	Canada	North America	Cold	Station	27917.3	13699.4	40325.7
Montreal	Canada	North America	Cold	ERA5	28243.3	13061.2	43821.4
Montreal	Canada	North America	Cold	ERA5-Land	29302.8	15504.5	41890.1
Montreal	Canada	North America	Heat	Station	3592.12	2645.2	4603.45
Montreal	Canada	North America	Heat	ERA5	3365.16	2460.69	4221.93
Montreal	Canada	North America	Heat	ERA5-Land	3006.42	2195.95	3893.8
Niagara	Canada	North America	Total	Station	7916.85	4133.66	11374.6
Niagara	Canada	North America	Total	ERA5	7538.27	3835.65	11083.4
Niagara	Canada	North America	Total	ERA5-Land	8418.16	4630.54	12133.1
Niagara	Canada	North America	Cold	Station	7333.58	3996.16	10470.6
Niagara	Canada	North America	Cold	ERA5	7017.25	3387.8	10565.4
Niagara	Canada	North America	Cold	ERA5-Land	7918.55	4147.03	11602.2
Niagara	Canada	North America	Heat	Station	583.264	-75.2442	1195.05
Niagara	Canada	North America	Heat	ERA5	521.024	207.816	817.492
Niagara	Canada	North America	Heat	ERA5-Land	499.603	190.102	791.273
Oakville	Canada	North America	Total	Station	2559.91	1071.52	3927.83
Oakville	Canada	North America	Total	ERA5	2428.52	1213.59	3533.54
Oakville	Canada	North America	Total	ERA5-Land	2717.2	1545.6	3831.33
Oakville	Canada	North America	Cold	Station	2327.72	1003.91	3561.9
Oakville	Canada	North America	Cold	ERA5	2257.92	1128.72	3334.49
Oakville	Canada	North America	Cold	ERA5-Land	2559.06	1383.71	3686.41
Oakville	Canada	North America	Heat	Station	232.183	-37.4673	471.207
Oakville	Canada	North America	Heat	ERA5	170.594	-40.0602	364.976
Oakville	Canada	North America	Heat	ERA5-Land	158.14	10.7098	296.953
Oshawa	Canada	North America	Total	Station	4166.04	1680.02	6563.13
Oshawa	Canada	North America	Total	ERA5	4323.02	2355.28	6368.91
Oshawa	Canada	North America	Total	ERA5-Land	4888.65	2233.46	7050.68
Oshawa	Canada	North America	Cold	Station	3927.91	1419.26	6304.91
Oshawa	Canada	North America	Cold	ERA5	4039.85	2015.49	6077.76
Oshawa	Canada	North America	Cold	ERA5-Land	4633.44	1995.63	6923.88
Oshawa	Canada	North America	Heat	Station	238.123	44.5431	411.284
Oshawa	Canada	North America	Heat	ERA5	283.165	-18.5622	553.173
Oshawa	Canada	North America	Heat	ERA5-Land	255.207	9.21015	466.16
Ottawa	Canada	North America	Total	Station	9921.27	3874.41	15234.8
Ottawa	Canada	North America	Total	ERA5	9570.86	4830.66	14121.4
Ottawa	Canada	North America	Total	ERA5-Land	10962.1	6458.78	14954.7
Ottawa	Canada	North America	Cold	Station	9103.26	3703.4	14034.9
Ottawa	Canada	North America	Cold	ERA5	8850.06	4302.99	13207.9
Ottawa	Canada	North America	Cold	ERA5-Land	10316.7	5779.38	14466.8
Ottawa	Canada	North America	Heat	Station	818.007	-371.51	1769.56
Ottawa	Canada	North America	Heat	ERA5	720.797	-132.219	1493.58
Ottawa	Canada	North America	Heat	ERA5-Land	645.389	-36.1365	1304.84
Regina	Canada	North America	Total	Station	2865.41	1293.49	4543.54
Regina	Canada	North America	Total	ERA5	3259.64	1848.66	4701.22
Regina	Canada	North America	Total	ERA5-Land	3753.18	2298.04	4997.04
Regina	Canada	North America	Cold	Station	2686.03	1199.84	4229.01
Regina	Canada	North America	Cold	ERA5	3090.84	1655.29	4566.36
Regina	Canada	North America	Cold	ERA5-Land	3585.82	2039.04	4841.28
Regina	Canada	North America	Heat	Station	179.378	-57.409	386.166
Regina	Canada	North America	Heat	ERA5	168.803	16.2664	309.407
Regina	Canada	North America	Heat	ERA5-Land	167.369	3.13304	322.873
Saint John NB	Canada	North America	Total	Station	2063.22	656.349	3217.35
Saint John NB	Canada	North America	Total	ERA5	2160.54	946.765	3460.01
Saint John NB	Canada	North America	Total	ERA5-Land	2680.08	1267.8	4043.21
Saint John NB	Canada	North America	Cold	Station	1971.03	591.454	3128.57
Saint John NB	Canada	North America	Cold	ERA5	2097.27	866.686	3431.57
Saint John NB	Canada	North America	Cold	ERA5-Land	2611.69	1174.74	4000.24
Saint John NB	Canada	North America	Heat	Station	92.1891	-22.3707	195.202
Saint John NB	Canada	North America	Heat	ERA5	63.2655	-20.3924	143.032
Saint John NB	Canada	North America	Heat	ERA5-Land	68.3914	-11.2016	143.268
Sarnia	Canada	North America	Total	Station	797.477	370.744	1262.46
Sarnia	Canada	North America	Total	ERA5	852.564	392.167	1259.34
Sarnia	Canada	North America	Total	ERA5-Land	1013.84	471.308	1552.41
Sarnia	Canada	North America	Cold	Station	760.937	352.028	1203.2
Sarnia	Canada	North America	Cold	ERA5	822.229	364.299	1235.36
Sarnia	Canada	North America	Cold	ERA5-Land	982.83	441.334	1522.49
Sarnia	Canada	North America	Heat	Station	36.5403	-14.4602	83.4826
Sarnia	Canada	North America	Heat	ERA5	30.3352	-5.69178	61.8156
Sarnia	Canada	North America	Heat	ERA5-Land	31.0121	4.51841	54.6087
Saskatoon	Canada	North America	Total	Station	3778.95	1751.26	5647.44
Saskatoon	Canada	North America	Total	ERA5	3859.22	2000.95	5611.62
Saskatoon	Canada	North America	Total	ERA5-Land	4448.58	2650	6083.04
Saskatoon	Canada	North America	Cold	Station	3527.17	1553.79	5358.72
Saskatoon	Canada	North America	Cold	ERA5	3603.75	1757.82	5316.46
Saskatoon	Canada	North America	Cold	ERA5-Land	4246.6	2409.68	5927.57
Saskatoon	Canada	North America	Heat	Station	251.779	-22.3089	537.554
Saskatoon	Canada	North America	Heat	ERA5	255.47	32.337	476.696
Saskatoon	Canada	North America	Heat	ERA5-Land	201.985	38.6649	360.811
Sault Ste. Marie	Canada	North America	Total	Station	952.12	441.303	1497.66
Sault Ste. Marie	Canada	North America	Total	ERA5	1149.82	552.64	1817.01
Sault Ste. Marie	Canada	North America	Total	ERA5-Land	1172.94	605.478	1720.03
Sault Ste. Marie	Canada	North America	Cold	Station	893.7	377.078	1437.45
Sault Ste. Marie	Canada	North America	Cold	ERA5	1088.69	488.405	1750.92
Sault Ste. Marie	Canada	North America	Cold	ERA5-Land	1134.34	557.677	1675.54
Sault Ste. Marie	Canada	North America	Heat	Station	58.4202	24.1803	88.5806
Sault Ste. Marie	Canada	North America	Heat	ERA5	61.1326	32.1311	88.157
Sault Ste. Marie	Canada	North America	Heat	ERA5-Land	38.6025	16.7708	58.334
St. John's NFL	Canada	North America	Total	Station	3556.09	1130.15	6018.29
St. John's NFL	Canada	North America	Total	ERA5	3846.9	1085.06	6617.22
St. John's NFL	Canada	North America	Total	ERA5-Land	4577.7	2042.22	7120.29
St. John's NFL	Canada	North America	Cold	Station	3300.96	891.629	5686.87
St. John's NFL	Canada	North America	Cold	ERA5	3653.57	939.063	6408.78
St. John's NFL	Canada	North America	Cold	ERA5-Land	4356.37	1829.01	6872.85
St. John's NFL	Canada	North America	Heat	Station	255.127	45.5306	428.193
St. John's NFL	Canada	North America	Heat	ERA5	193.338	6.72051	357.509
St. John's NFL	Canada	North America	Heat	ERA5-Land	221.337	26.172	391.865
Sudbury	Canada	North America	Total	Station	2026.27	840.573	3168.96
Sudbury	Canada	North America	Total	ERA5	2214.21	830.153	3476.23
Sudbury	Canada	North America	Total	ERA5-Land	2545.89	1181.41	3920.95
Sudbury	Canada	North America	Cold	Station	1926.6	768.001	3059.29
Sudbury	Canada	North America	Cold	ERA5	2125.53	730.069	3355.1
Sudbury	Canada	North America	Cold	ERA5-Land	2464.91	1075.68	3837.74
Sudbury	Canada	North America	Heat	Station	99.6775	5.71007	190.295
Sudbury	Canada	North America	Heat	ERA5	88.6823	21.0508	156.703
Sudbury	Canada	North America	Heat	ERA5-Land	80.9722	3.81011	150.688
Thunder Bay	Canada	North America	Total	Station	1505.46	610.477	2352.92
Thunder Bay	Canada	North America	Total	ERA5	1528.64	765.637	2147.5
Thunder Bay	Canada	North America	Total	ERA5-Land	1791.51	1068.8	2481.27
Thunder Bay	Canada	North America	Cold	Station	1376.91	573.462	2177.04
Thunder Bay	Canada	North America	Cold	ERA5	1434.76	677.53	2058.65
Thunder Bay	Canada	North America	Cold	ERA5-Land	1684.9	976.703	2361.66
Thunder Bay	Canada	North America	Heat	Station	128.557	-10.4603	264.505
Thunder Bay	Canada	North America	Heat	ERA5	93.882	-8.55124	187.882
Thunder Bay	Canada	North America	Heat	ERA5-Land	106.611	-18.1172	222.369
Toronto	Canada	North America	Total	Station	51537.5	28863.8	73648
Toronto	Canada	North America	Total	ERA5	50462.8	30639.6	70074.2
Toronto	Canada	North America	Total	ERA5-Land	59565.7	38292.4	80703.9
Toronto	Canada	North America	Cold	Station	45878.5	24814.9	66430.4
Toronto	Canada	North America	Cold	ERA5	45068.8	26661.3	64485
Toronto	Canada	North America	Cold	ERA5-Land	55171.6	34041.6	75224
Toronto	Canada	North America	Heat	Station	5659	1850.46	9370.16
Toronto	Canada	North America	Heat	ERA5	5394.06	1948.13	8709.63
Toronto	Canada	North America	Heat	ERA5-Land	4394.07	781.934	8044.18
Vancouver	Canada	North America	Total	Station	22631.2	11591.6	34320.9
Vancouver	Canada	North America	Total	ERA5	22053.4	9063.75	34029.2
Vancouver	Canada	North America	Total	ERA5-Land	22469.1	9953.46	34387
Vancouver	Canada	North America	Cold	Station	21153.7	10112.3	32806.5
Vancouver	Canada	North America	Cold	ERA5	20403.8	7533.94	32220.9
Vancouver	Canada	North America	Cold	ERA5-Land	20900.9	8292.2	32757.9
Vancouver	Canada	North America	Heat	Station	1477.54	225.208	2688.76
Vancouver	Canada	North America	Heat	ERA5	1649.69	957.319	2324.47
Vancouver	Canada	North America	Heat	ERA5-Land	1568.18	976.011	2150.27
Victoria	Canada	North America	Total	Station	4590.44	793.802	8139.46
Victoria	Canada	North America	Total	ERA5	4975.47	786.705	9515.37
Victoria	Canada	North America	Total	ERA5-Land	5443.33	1265.13	9197.48
Victoria	Canada	North America	Cold	Station	4359.58	667.113	7848.19
Victoria	Canada	North America	Cold	ERA5	4732.83	602.053	9282.85
Victoria	Canada	North America	Cold	ERA5-Land	5145.45	1001.96	8892.77
Victoria	Canada	North America	Heat	Station	230.859	-81.0189	509.615
Victoria	Canada	North America	Heat	ERA5	242.635	3.65373	455.855
Victoria	Canada	North America	Heat	ERA5-Land	297.879	-28.0176	586.34
Windsor	Canada	North America	Total	Station	6369.78	2947.91	10040.2
Windsor	Canada	North America	Total	ERA5	6692.01	3758.1	9713.14
Windsor	Canada	North America	Total	ERA5-Land	7007.52	3794.76	10202.5
Windsor	Canada	North America	Cold	Station	5872.82	2799.72	9394.49
Windsor	Canada	North America	Cold	ERA5	6267.95	3247.3	9171.88
Windsor	Canada	North America	Cold	ERA5-Land	6625.64	3540.03	9773.7
Windsor	Canada	North America	Heat	Station	496.959	-219.887	1140.19
Windsor	Canada	North America	Heat	ERA5	424.052	-63.0314	897.258
Windsor	Canada	North America	Heat	ERA5-Land	381.882	21.9664	702.784
Winnipeg	Canada	North America	Total	Station	11125.5	5784.88	16248.3
Winnipeg	Canada	North America	Total	ERA5	12155.6	5590.16	18920.2
Winnipeg	Canada	North America	Total	ERA5-Land	13840.9	8025.68	20019.7
Winnipeg	Canada	North America	Cold	Station	10610.5	5460	15628.5
Winnipeg	Canada	North America	Cold	ERA5	11778	5242.87	18421.2
Winnipeg	Canada	North America	Cold	ERA5-Land	13450.3	7669.74	19676.2
Winnipeg	Canada	North America	Heat	Station	514.999	-336.005	1249.83
Winnipeg	Canada	North America	Heat	ERA5	377.577	33.2492	709.757
Winnipeg	Canada	North America	Heat	ERA5-Land	390.613	8.78074	755.207
Chillan	Chile	South America	Total	Station	449.917	106.256	769.912
Chillan	Chile	South America	Total	ERA5	411.901	143.178	668.34
Chillan	Chile	South America	Total	ERA5-Land	413.592	122.818	701.193
Chillan	Chile	South America	Cold	Station	388.89	76.8435	682.388
Chillan	Chile	South America	Cold	ERA5	367.02	115.903	610.248
Chillan	Chile	South America	Cold	ERA5-Land	380.961	102.048	662.789
Chillan	Chile	South America	Heat	Station	61.0266	2.14379	119.627
Chillan	Chile	South America	Heat	ERA5	44.8813	-12.3159	96.1143
Chillan	Chile	South America	Heat	ERA5-Land	32.6316	-14.6956	72.0858
Santiago	Chile	South America	Total	Station	18358.8	9293.06	27066.3
Santiago	Chile	South America	Total	ERA5	16541.5	8233.06	24187.5
Santiago	Chile	South America	Total	ERA5-Land	14796.2	6642.67	22922.8
Santiago	Chile	South America	Cold	Station	16300.2	8026.13	24350.1
Santiago	Chile	South America	Cold	ERA5	14996.4	7107.66	21882.1
Santiago	Chile	South America	Cold	ERA5-Land	13594.7	5994.5	21025.4
Santiago	Chile	South America	Heat	Station	2058.56	451.565	3628.7
Santiago	Chile	South America	Heat	ERA5	1545.1	24.2265	2925.6
Santiago	Chile	South America	Heat	ERA5-Land	1201.52	-498.349	2710.64
Temuco	Chile	South America	Total	Station	1151.85	354.994	1875.78
Temuco	Chile	South America	Total	ERA5	1106.65	442.803	1777.87
Temuco	Chile	South America	Total	ERA5-Land	1228.3	512.402	1911.16
Temuco	Chile	South America	Cold	Station	1064.64	329.291	1742.05
Temuco	Chile	South America	Cold	ERA5	1001.88	363.766	1609.66
Temuco	Chile	South America	Cold	ERA5-Land	1127.16	468.478	1774.73
Temuco	Chile	South America	Heat	Station	87.2143	-28.1957	187.122
Temuco	Chile	South America	Heat	ERA5	104.769	4.98104	208.756
Temuco	Chile	South America	Heat	ERA5-Land	101.138	9.0916	192.79
Valparaiso	Chile	South America	Total	Station	1825.21	139.065	3444.72
Valparaiso	Chile	South America	Total	ERA5	1925.25	-68.7675	3824.61
Valparaiso	Chile	South America	Total	ERA5-Land	1782.71	287.587	3190.09
Valparaiso	Chile	South America	Cold	Station	1716.02	78.1204	3271.65
Valparaiso	Chile	South America	Cold	ERA5	1808.7	-145.528	3655.19
Valparaiso	Chile	South America	Cold	ERA5-Land	1667.3	258.313	2955.28
Valparaiso	Chile	South America	Heat	Station	109.19	-65.707	258.978
Valparaiso	Chile	South America	Heat	ERA5	116.557	-25.4373	255.133
Valparaiso	Chile	South America	Heat	ERA5-Land	115.409	-202.875	390.173
Anshan	China	East Asia	Total	Station	2738.08	1562.08	3870.93
Anshan	China	East Asia	Total	ERA5	2705.66	1519.3	3686.86
Anshan	China	East Asia	Total	ERA5-Land	2744.23	1581.48	3760.77
Anshan	China	East Asia	Cold	Station	2355.1	1291.74	3316.62
Anshan	China	East Asia	Cold	ERA5	2301.24	1293.23	3196.75
Anshan	China	East Asia	Cold	ERA5-Land	2376.83	1357.42	3311.06
Anshan	China	East Asia	Heat	Station	382.978	160.972	599.466
Anshan	China	East Asia	Heat	ERA5	404.419	123.973	657.298
Anshan	China	East Asia	Heat	ERA5-Land	367.404	100.357	609.623
Beijing	China	East Asia	Total	Station	15871.2	9030.26	22324.3
Beijing	China	East Asia	Total	ERA5	14586.7	7545.37	20506.9
Beijing	China	East Asia	Total	ERA5-Land	13299.1	6478.71	19571.8
Beijing	China	East Asia	Cold	Station	13424.6	7237.91	19327.3
Beijing	China	East Asia	Cold	ERA5	12564.9	6045.15	18017.7
Beijing	China	East Asia	Cold	ERA5-Land	11789.2	5394.81	17606.9
Beijing	China	East Asia	Heat	Station	2446.58	1214.9	3656.14
Beijing	China	East Asia	Heat	ERA5	2021.86	675.717	3124.2
Beijing	China	East Asia	Heat	ERA5-Land	1509.86	411.046	2482.08
Fuzhou	China	East Asia	Total	Station	1465.88	793.458	2084.27
Fuzhou	China	East Asia	Total	ERA5	1393.56	844.604	1969.7
Fuzhou	China	East Asia	Total	ERA5-Land	1417.23	827.557	1988.55
Fuzhou	China	East Asia	Cold	Station	1249.48	726.93	1753.26
Fuzhou	China	East Asia	Cold	ERA5	1223.88	752.329	1703.8
Fuzhou	China	East Asia	Cold	ERA5-Land	1285.94	785.475	1795.85
Fuzhou	China	East Asia	Heat	Station	216.392	-3.7002	399.811
Fuzhou	China	East Asia	Heat	ERA5	169.688	8.09441	318.945
Fuzhou	China	East Asia	Heat	ERA5-Land	131.297	-27.5498	272.234
Guangzhou	China	East Asia	Total	Station	6979.7	2533.1	11346.8
Guangzhou	China	East Asia	Total	ERA5	6377.19	3454.05	9075.34
Guangzhou	China	East Asia	Total	ERA5-Land	5952.95	3547.62	8171.99
Guangzhou	China	East Asia	Cold	Station	6536.19	2183.09	10832.9
Guangzhou	China	East Asia	Cold	ERA5	5946.87	3248.47	8367.69
Guangzhou	China	East Asia	Cold	ERA5-Land	5567.21	3207.85	7523.09
Guangzhou	China	East Asia	Heat	Station	443.511	47.8203	807.2
Guangzhou	China	East Asia	Heat	ERA5	430.317	-365.115	1222.46
Guangzhou	China	East Asia	Heat	ERA5-Land	385.739	-288.419	1024.73
Hangzhou	China	East Asia	Total	Station	1766.15	944.857	2551.49
Hangzhou	China	East Asia	Total	ERA5	1906.05	1157.5	2585.91
Hangzhou	China	East Asia	Total	ERA5-Land	1823.41	1124.78	2541.04
Hangzhou	China	East Asia	Cold	Station	1595.73	878.377	2293.92
Hangzhou	China	East Asia	Cold	ERA5	1645.98	939.908	2262.4
Hangzhou	China	East Asia	Cold	ERA5-Land	1571.55	924.886	2216.18
Hangzhou	China	East Asia	Heat	Station	170.422	7.03768	320.094
Hangzhou	China	East Asia	Heat	ERA5	260.067	83.599	417.924
Hangzhou	China	East Asia	Heat	ERA5-Land	251.868	97.7336	391.88
Hong Kong	China	East Asia	Total	Station	11900.8	7600.98	15685.2
Hong Kong	China	East Asia	Total	ERA5	11803.6	6558.81	17407.7
Hong Kong	China	East Asia	Total	ERA5-Land	12142.3	6985.55	17054.7
Hong Kong	China	East Asia	Cold	Station	10727.2	6613.19	14658.1
Hong Kong	China	East Asia	Cold	ERA5	10530.7	5543.12	15462.8
Hong Kong	China	East Asia	Cold	ERA5-Land	10657.6	5616.49	14901.3
Hong Kong	China	East Asia	Heat	Station	1173.53	-144.738	2367.3
Hong Kong	China	East Asia	Heat	ERA5	1272.86	-196.293	2704.42
Hong Kong	China	East Asia	Heat	ERA5-Land	1484.78	125.781	2753.05
Lanzhou	China	East Asia	Total	Station	1304.16	-470.235	2900.4
Lanzhou	China	East Asia	Total	ERA5	1817.78	334.108	3197.08
Lanzhou	China	East Asia	Total	ERA5-Land	1926.37	410.689	3478.01
Lanzhou	China	East Asia	Cold	Station	1214.39	-458.071	2720.37
Lanzhou	China	East Asia	Cold	ERA5	1488.41	206.68	2763.37
Lanzhou	China	East Asia	Cold	ERA5-Land	1530.04	184.45	2953.44
Lanzhou	China	East Asia	Heat	Station	89.7672	-130.919	299.017
Lanzhou	China	East Asia	Heat	ERA5	329.367	-15.8349	659.645
Lanzhou	China	East Asia	Heat	ERA5-Land	396.322	72.594	696.527
Shanghai	China	East Asia	Total	Station	23361.3	13727.9	32510
Shanghai	China	East Asia	Total	ERA5	25518.3	16513.4	33799.8
Shanghai	China	East Asia	Total	ERA5-Land	24540.4	16236.1	33311.6
Shanghai	China	East Asia	Cold	Station	21125.5	12308.7	29506.2
Shanghai	China	East Asia	Cold	ERA5	22957.5	14106.8	30625.1
Shanghai	China	East Asia	Cold	ERA5-Land	22624.1	14789.5	31025.9
Shanghai	China	East Asia	Heat	Station	2235.76	249.227	4119.74
Shanghai	China	East Asia	Heat	ERA5	2560.8	913.356	4175.15
Shanghai	China	East Asia	Heat	ERA5-Land	1916.31	317.745	3412.02
Shenyang	China	East Asia	Total	Station	8472.74	4831.02	11968.6
Shenyang	China	East Asia	Total	ERA5	8979.47	5569.39	12200.7
Shenyang	China	East Asia	Total	ERA5-Land	8918.42	5543.63	12355
Shenyang	China	East Asia	Cold	Station	7017.82	3749.96	9973.37
Shenyang	China	East Asia	Cold	ERA5	7585.1	4558.43	10439.1
Shenyang	China	East Asia	Cold	ERA5-Land	7724.62	4578.02	10834.7
Shenyang	China	East Asia	Heat	Station	1454.92	530.114	2274.12
Shenyang	China	East Asia	Heat	ERA5	1394.37	481.134	2204.85
Shenyang	China	East Asia	Heat	ERA5-Land	1193.8	415.947	1987.31
Suzhu	China	East Asia	Total	Station	4459.07	2560.94	6202.09
Suzhu	China	East Asia	Total	ERA5	4649.14	3047.23	6195.98
Suzhu	China	East Asia	Total	ERA5-Land	4518.09	2897.9	6069.74
Suzhu	China	East Asia	Cold	Station	3944.54	2278.22	5436.57
Suzhu	China	East Asia	Cold	ERA5	4129.79	2576.19	5566.53
Suzhu	China	East Asia	Cold	ERA5-Land	4064.86	2626.81	5522.47
Suzhu	China	East Asia	Heat	Station	514.532	37.9879	933.882
Suzhu	China	East Asia	Heat	ERA5	519.352	127.133	863.641
Suzhu	China	East Asia	Heat	ERA5-Land	453.229	73.5965	813.447
Taiyuan	China	East Asia	Total	Station	3723.02	2014.94	5519.39
Taiyuan	China	East Asia	Total	ERA5	3773.44	2004.31	5273.7
Taiyuan	China	East Asia	Total	ERA5-Land	3933.27	2252.41	5409.41
Taiyuan	China	East Asia	Cold	Station	3140.93	1634.72	4710.33
Taiyuan	China	East Asia	Cold	ERA5	3390.76	1815.69	4777.47
Taiyuan	China	East Asia	Cold	ERA5-Land	3465.15	1962.76	4833.63
Taiyuan	China	East Asia	Heat	Station	582.087	188.765	934.143
Taiyuan	China	East Asia	Heat	ERA5	382.679	36.591	761.896
Taiyuan	China	East Asia	Heat	ERA5-Land	468.125	124.14	782.72
Tianjin	China	East Asia	Total	Station	1317.9	579.539	2008.07
Tianjin	China	East Asia	Total	ERA5	1324.64	725.407	1838.47
Tianjin	China	East Asia	Total	ERA5-Land	1303.94	654.593	1859.79
Tianjin	China	East Asia	Cold	Station	1081.18	427.034	1681.94
Tianjin	China	East Asia	Cold	ERA5	1163.23	606.281	1624.72
Tianjin	China	East Asia	Cold	ERA5-Land	1161.38	572.061	1675.48
Tianjin	China	East Asia	Heat	Station	236.714	60.7214	394.547
Tianjin	China	East Asia	Heat	ERA5	161.412	30.286	283.345
Tianjin	China	East Asia	Heat	ERA5-Land	142.564	26.1265	248.826
Wuhan	China	East Asia	Total	Station	6160.11	3211.43	8701.32
Wuhan	China	East Asia	Total	ERA5	5897.79	3971.36	7783.99
Wuhan	China	East Asia	Total	ERA5-Land	5575.69	3541.8	7451.79
Wuhan	China	East Asia	Cold	Station	5347.38	2398.13	7916.15
Wuhan	China	East Asia	Cold	ERA5	5197.34	3250.79	7081.64
Wuhan	China	East Asia	Cold	ERA5-Land	4937.12	2972.4	6802.27
Wuhan	China	East Asia	Heat	Station	812.735	518.266	1068.1
Wuhan	China	East Asia	Heat	ERA5	700.456	411.201	981.779
Wuhan	China	East Asia	Heat	ERA5-Land	638.572	299.44	920.727
Wulumuqi	China	East Asia	Total	Station	530.152	-112.393	1122.98
Wulumuqi	China	East Asia	Total	ERA5	693.099	152.452	1201.07
Wulumuqi	China	East Asia	Total	ERA5-Land	653.486	42.4195	1217.73
Wulumuqi	China	East Asia	Cold	Station	448.268	-89.0551	972.868
Wulumuqi	China	East Asia	Cold	ERA5	556.921	65.9122	989.433
Wulumuqi	China	East Asia	Cold	ERA5-Land	555.315	-24.0935	1060.43
Wulumuqi	China	East Asia	Heat	Station	81.8838	-75.9008	213.618
Wulumuqi	China	East Asia	Heat	ERA5	136.178	-2.70954	257.566
Wulumuqi	China	East Asia	Heat	ERA5-Land	98.1707	-23.0695	210.563
Xian	China	East Asia	Total	Station	3681.64	1697.25	5384.95
Xian	China	East Asia	Total	ERA5	3520.43	1818.63	5104.57
Xian	China	East Asia	Total	ERA5-Land	3649.36	1879.3	5110.54
Xian	China	East Asia	Cold	Station	3252.63	1465.48	4743.49
Xian	China	East Asia	Cold	ERA5	3069.67	1543.94	4485
Xian	China	East Asia	Cold	ERA5-Land	3190.23	1534.24	4523.71
Xian	China	East Asia	Heat	Station	429.01	89.4758	746.222
Xian	China	East Asia	Heat	ERA5	450.76	105.697	758.755
Xian	China	East Asia	Heat	ERA5-Land	459.133	80.8496	781.61
Barranquilla	Colombia	South America	Total	Station	1560.88	-589.374	3449.22
Barranquilla	Colombia	South America	Total	ERA5	1661.83	-166.549	3291.3
Barranquilla	Colombia	South America	Total	ERA5-Land	2301.19	612.201	3919.82
Barranquilla	Colombia	South America	Cold	Station	549.324	-328.344	1378.3
Barranquilla	Colombia	South America	Cold	ERA5	695.538	-487.237	1866.65
Barranquilla	Colombia	South America	Cold	ERA5-Land	624.708	-99.4463	1318.89
Barranquilla	Colombia	South America	Heat	Station	1011.56	-1047.45	2814.64
Barranquilla	Colombia	South America	Heat	ERA5	966.29	-481.435	2187.64
Barranquilla	Colombia	South America	Heat	ERA5-Land	1676.48	215.367	3132.84
Bogota	Colombia	South America	Total	Station	27238.1	-9467.61	61405
Bogota	Colombia	South America	Total	ERA5	17617.8	-605.167	35860.8
Bogota	Colombia	South America	Total	ERA5-Land	23027.3	5810.09	39595.9
Bogota	Colombia	South America	Cold	Station	27235	-9566.08	61949.7
Bogota	Colombia	South America	Cold	ERA5	16942.4	-1076.92	34836.9
Bogota	Colombia	South America	Cold	ERA5-Land	22153.2	5286.82	38205.1
Bogota	Colombia	South America	Heat	Station	3.11375	-393.828	371.072
Bogota	Colombia	South America	Heat	ERA5	675.331	-303.505	1501.11
Bogota	Colombia	South America	Heat	ERA5-Land	874.059	-98.5569	1814.99
Cali	Colombia	South America	Total	Station	3174.72	-461.578	6429.4
Cali	Colombia	South America	Total	ERA5	5288.18	166.903	10252.7
Cali	Colombia	South America	Total	ERA5-Land	2880.26	-21.021	5523.38
Cali	Colombia	South America	Cold	Station	1467.53	-310.48	2941.22
Cali	Colombia	South America	Cold	ERA5	4249.34	-290.812	8559.19
Cali	Colombia	South America	Cold	ERA5-Land	2209.9	-432.715	4751.41
Cali	Colombia	South America	Heat	Station	1707.18	-1409.06	4564.02
Cali	Colombia	South America	Heat	ERA5	1038.84	-126.992	2226.53
Cali	Colombia	South America	Heat	ERA5-Land	670.368	-795.012	1993.41
Cartagena	Colombia	South America	Total	Station	1187.8	15.1725	2259.17
Cartagena	Colombia	South America	Total	ERA5	928.252	-210.472	2003.14
Cartagena	Colombia	South America	Total	ERA5-Land	1714.67	700.204	2720.86
Cartagena	Colombia	South America	Cold	Station	434.341	-202.525	1001.59
Cartagena	Colombia	South America	Cold	ERA5	482.971	-322.729	1268.75
Cartagena	Colombia	South America	Cold	ERA5-Land	870.41	197.048	1535.78
Cartagena	Colombia	South America	Heat	Station	753.461	-256.857	1756.87
Cartagena	Colombia	South America	Heat	ERA5	445.281	-337.046	1173.93
Cartagena	Colombia	South America	Heat	ERA5-Land	844.262	89.6922	1574.81
Medellin	Colombia	South America	Total	Station	4434.74	712.643	8151.98
Medellin	Colombia	South America	Total	ERA5	6500.75	97.6403	12658.4
Medellin	Colombia	South America	Total	ERA5-Land	4182.2	-1886.05	10156.5
Medellin	Colombia	South America	Cold	Station	2971.2	349.051	5724.16
Medellin	Colombia	South America	Cold	ERA5	5465.48	-498.456	11104.1
Medellin	Colombia	South America	Cold	ERA5-Land	3709.84	-1764.44	9247.54
Medellin	Colombia	South America	Heat	Station	1463.55	-884.039	3494.87
Medellin	Colombia	South America	Heat	ERA5	1035.28	-87.568	2051.78
Medellin	Colombia	South America	Heat	ERA5-Land	472.361	-795.569	1580.83
San José (CR)	Costa Rica	South America	Total	Station	369.705	-313.325	1088.75
San José (CR)	Costa Rica	South America	Total	ERA5	511.933	-75.9718	1167.18
San José (CR)	Costa Rica	South America	Total	ERA5-Land	637.858	-146.653	1362.91
San José (CR)	Costa Rica	South America	Cold	Station	147.86	-247.174	515.655
San José (CR)	Costa Rica	South America	Cold	ERA5	290.935	-163.54	747.596
San José (CR)	Costa Rica	South America	Cold	ERA5-Land	389.026	-250.07	962.283
San José (CR)	Costa Rica	South America	Heat	Station	221.844	-425.136	829.396
San José (CR)	Costa Rica	South America	Heat	ERA5	220.998	-236.133	714.536
San José (CR)	Costa Rica	South America	Heat	ERA5-Land	248.832	-228.601	693.506
Brno	Czech Republic	Central Europe	Total	Station	6628.42	3188.6	9674.73
Brno	Czech Republic	Central Europe	Total	ERA5	6581.3	3817.47	9208.25
Brno	Czech Republic	Central Europe	Total	ERA5-Land	6648.75	4191.07	9087.29
Brno	Czech Republic	Central Europe	Cold	Station	5980.45	2983.94	8798.04
Brno	Czech Republic	Central Europe	Cold	ERA5	5905.27	3273.6	8470.11
Brno	Czech Republic	Central Europe	Cold	ERA5-Land	6003.81	3584.8	8479.35
Brno	Czech Republic	Central Europe	Heat	Station	647.971	141.045	1127.53
Brno	Czech Republic	Central Europe	Heat	ERA5	676.028	295.622	1024.75
Brno	Czech Republic	Central Europe	Heat	ERA5-Land	644.937	275.178	996.51
Ostrava	Czech Republic	Central Europe	Total	Station	5800.29	2982.55	8546.54
Ostrava	Czech Republic	Central Europe	Total	ERA5	5890.2	3685.9	8107.99
Ostrava	Czech Republic	Central Europe	Total	ERA5-Land	5966.58	3541.61	8217.94
Ostrava	Czech Republic	Central Europe	Cold	Station	5231.15	2596.03	7662.16
Ostrava	Czech Republic	Central Europe	Cold	ERA5	5389.39	3315.38	7520.3
Ostrava	Czech Republic	Central Europe	Cold	ERA5-Land	5493.2	3154.89	7627.71
Ostrava	Czech Republic	Central Europe	Heat	Station	569.134	129.613	1027.31
Ostrava	Czech Republic	Central Europe	Heat	ERA5	500.811	135.136	849.318
Ostrava	Czech Republic	Central Europe	Heat	ERA5-Land	473.385	150.561	821.949
Prague	Czech Republic	Central Europe	Total	Station	20394.6	11552.2	29088.5
Prague	Czech Republic	Central Europe	Total	ERA5	21061.7	12423.6	28821
Prague	Czech Republic	Central Europe	Total	ERA5-Land	21171.1	12632.3	29294.8
Prague	Czech Republic	Central Europe	Cold	Station	18432.5	10356.3	26491.4
Prague	Czech Republic	Central Europe	Cold	ERA5	19115.3	10835.6	26632.3
Prague	Czech Republic	Central Europe	Cold	ERA5-Land	19500.4	11424.5	27182.4
Prague	Czech Republic	Central Europe	Heat	Station	1962.09	646.63	3069.24
Prague	Czech Republic	Central Europe	Heat	ERA5	1946.41	865.296	2942.07
Prague	Czech Republic	Central Europe	Heat	ERA5-Land	1670.78	607.847	2716.94
Guayaquil	Ecuador	South America	Total	Station	2318.08	735.916	3892.63
Guayaquil	Ecuador	South America	Total	ERA5	1412.72	-260.528	2984.16
Guayaquil	Ecuador	South America	Total	ERA5-Land	2605.08	-4654.41	9289.76
Guayaquil	Ecuador	South America	Cold	Station	1708.7	458.359	3022.88
Guayaquil	Ecuador	South America	Cold	ERA5	1113.41	-409.32	2490.7
Guayaquil	Ecuador	South America	Cold	ERA5-Land	2652.65	-4624.47	9387.15
Guayaquil	Ecuador	South America	Heat	Station	609.378	-313.874	1466.37
Guayaquil	Ecuador	South America	Heat	ERA5	299.301	-485.119	1077.91
Guayaquil	Ecuador	South America	Heat	ERA5-Land	-47.5706	-141.87	21.6819
Quito	Ecuador	South America	Total	Station	1114.57	-694.259	2899.68
Quito	Ecuador	South America	Total	ERA5	2009.58	-190.55	4011.53
Quito	Ecuador	South America	Total	ERA5-Land	2193.22	-71.4027	4175.37
Quito	Ecuador	South America	Cold	Station	1063.57	-706.783	2811.32
Quito	Ecuador	South America	Cold	ERA5	1885.51	-192.734	3877.08
Quito	Ecuador	South America	Cold	ERA5-Land	2117.31	-76.8077	4116.76
Quito	Ecuador	South America	Heat	Station	51.0042	-61.3357	144.72
Quito	Ecuador	South America	Heat	ERA5	124.075	-168.218	327.926
Quito	Ecuador	South America	Heat	ERA5-Land	75.9097	-75.2752	222.109
Kohtla-Järve linn	Estonia	North Europe	Total	Station	1399.75	708.306	1998.04
Kohtla-Järve linn	Estonia	North Europe	Total	ERA5	1449.26	785.467	2062.04
Kohtla-Järve linn	Estonia	North Europe	Total	ERA5-Land	1518.76	804.411	2136.76
Kohtla-Järve linn	Estonia	North Europe	Cold	Station	1328.89	656.324	1918.51
Kohtla-Järve linn	Estonia	North Europe	Cold	ERA5	1386.39	725.093	2004.33
Kohtla-Järve linn	Estonia	North Europe	Cold	ERA5-Land	1456.33	793.125	2065.96
Kohtla-Järve linn	Estonia	North Europe	Heat	Station	70.8604	-11.7636	141.727
Kohtla-Järve linn	Estonia	North Europe	Heat	ERA5	62.8715	-15.1876	131.097
Kohtla-Järve linn	Estonia	North Europe	Heat	ERA5-Land	62.4365	-26.5097	145.397
Narva linn	Estonia	North Europe	Total	Station	1294.58	630.563	1951.75
Narva linn	Estonia	North Europe	Total	ERA5	1418.93	752.928	2009.49
Narva linn	Estonia	North Europe	Total	ERA5-Land	1488.38	836.558	2075.44
Narva linn	Estonia	North Europe	Cold	Station	1214.74	585.324	1870.18
Narva linn	Estonia	North Europe	Cold	ERA5	1343.34	689.77	1951.43
Narva linn	Estonia	North Europe	Cold	ERA5-Land	1414.84	796.38	1993.18
Narva linn	Estonia	North Europe	Heat	Station	79.8404	-12.4315	168.747
Narva linn	Estonia	North Europe	Heat	ERA5	75.5899	-20.1694	157.168
Narva linn	Estonia	North Europe	Heat	ERA5-Land	73.5444	-16.2708	165.892
Pärnu linn	Estonia	North Europe	Total	Station	982.292	417.062	1532.98
Pärnu linn	Estonia	North Europe	Total	ERA5	1124.05	577.615	1595.39
Pärnu linn	Estonia	North Europe	Total	ERA5-Land	1189.47	656.55	1654.34
Pärnu linn	Estonia	North Europe	Cold	Station	950.47	397.594	1473.61
Pärnu linn	Estonia	North Europe	Cold	ERA5	1077.96	543.491	1526.55
Pärnu linn	Estonia	North Europe	Cold	ERA5-Land	1144.96	635.195	1578.95
Pärnu linn	Estonia	North Europe	Heat	Station	31.8218	-51.4175	108.04
Pärnu linn	Estonia	North Europe	Heat	ERA5	46.0856	-25.4162	112.463
Pärnu linn	Estonia	North Europe	Heat	ERA5-Land	44.5092	-44.4366	121
Tallinn	Estonia	North Europe	Total	Station	7874.44	3979.77	11626.4
Tallinn	Estonia	North Europe	Total	ERA5	8808.72	3733.65	13355.1
Tallinn	Estonia	North Europe	Total	ERA5-Land	8552.48	5218.71	11802.7
Tallinn	Estonia	North Europe	Cold	Station	7569.63	3747.9	11313.2
Tallinn	Estonia	North Europe	Cold	ERA5	8564.17	3572.53	13081.2
Tallinn	Estonia	North Europe	Cold	ERA5-Land	8237.58	4922.64	11453.8
Tallinn	Estonia	North Europe	Heat	Station	304.806	20.0837	585.466
Tallinn	Estonia	North Europe	Heat	ERA5	244.555	-66.0008	525.782
Tallinn	Estonia	North Europe	Heat	ERA5-Land	314.895	-96.5217	700.493
Tartu linn	Estonia	North Europe	Total	Station	1629.92	706.545	2559.47
Tartu linn	Estonia	North Europe	Total	ERA5	1761.46	1006.4	2591.79
Tartu linn	Estonia	North Europe	Total	ERA5-Land	1842.98	1043.93	2648.34
Tartu linn	Estonia	North Europe	Cold	Station	1527.14	681.125	2370.19
Tartu linn	Estonia	North Europe	Cold	ERA5	1649.12	921.644	2476.56
Tartu linn	Estonia	North Europe	Cold	ERA5-Land	1739.77	982.908	2508.09
Tartu linn	Estonia	North Europe	Heat	Station	102.778	-38.5705	247.151
Tartu linn	Estonia	North Europe	Heat	ERA5	112.334	-26.5301	233.972
Tartu linn	Estonia	North Europe	Heat	ERA5-Land	103.212	-33.9775	235.547
Helsinki	Finland	North Europe	Total	Station	11331.9	5148.07	17249.5
Helsinki	Finland	North Europe	Total	ERA5	10870.1	4031.38	16366.4
Helsinki	Finland	North Europe	Total	ERA5-Land	11561.1	6134.74	16430.5
Helsinki	Finland	North Europe	Cold	Station	10649.8	4482.38	16494.6
Helsinki	Finland	North Europe	Cold	ERA5	10146.7	3497.74	15621
Helsinki	Finland	North Europe	Cold	ERA5-Land	10954.4	5440.45	15834.8
Helsinki	Finland	North Europe	Heat	Station	682.073	188.388	1102.15
Helsinki	Finland	North Europe	Heat	ERA5	723.395	299.93	1126.76
Helsinki	Finland	North Europe	Heat	ERA5-Land	606.756	113.116	1058.48
Bordeaux	France	Central Europe	Total	Station	4276.87	2034.59	6389.08
Bordeaux	France	Central Europe	Total	ERA5	4325.26	1818.74	6559.47
Bordeaux	France	Central Europe	Total	ERA5-Land	4427.87	1772.59	6814.95
Bordeaux	France	Central Europe	Cold	Station	3795.11	1594.28	5830.54
Bordeaux	France	Central Europe	Cold	ERA5	3864.92	1389.57	6070.19
Bordeaux	France	Central Europe	Cold	ERA5-Land	4004.91	1351.14	6373.56
Bordeaux	France	Central Europe	Heat	Station	481.76	280.712	668.289
Bordeaux	France	Central Europe	Heat	ERA5	460.338	277.628	621.353
Bordeaux	France	Central Europe	Heat	ERA5-Land	422.959	259.213	580.157
Clermont-Ferrand	France	Central Europe	Total	Station	2724.53	1520.63	3805.77
Clermont-Ferrand	France	Central Europe	Total	ERA5	2648.41	1308.61	3802.26
Clermont-Ferrand	France	Central Europe	Total	ERA5-Land	2495.34	1380.65	3542.25
Clermont-Ferrand	France	Central Europe	Cold	Station	2418.77	1235.41	3488.45
Clermont-Ferrand	France	Central Europe	Cold	ERA5	2393.86	1061.24	3524.27
Clermont-Ferrand	France	Central Europe	Cold	ERA5-Land	2272.02	1145.17	3311.95
Clermont-Ferrand	France	Central Europe	Heat	Station	305.765	208.453	393.326
Clermont-Ferrand	France	Central Europe	Heat	ERA5	254.555	175.932	321.726
Clermont-Ferrand	France	Central Europe	Heat	ERA5-Land	223.323	151.98	285.845
Dijon	France	Central Europe	Total	Station	1837.92	1020.61	2632.58
Dijon	France	Central Europe	Total	ERA5	1807.77	884.422	2671.29
Dijon	France	Central Europe	Total	ERA5-Land	1744.5	893.112	2517.66
Dijon	France	Central Europe	Cold	Station	1704.88	889.308	2487.73
Dijon	France	Central Europe	Cold	ERA5	1655.36	746.484	2507.49
Dijon	France	Central Europe	Cold	ERA5-Land	1601.91	756.421	2372.96
Dijon	France	Central Europe	Heat	Station	133.044	76.2106	183.737
Dijon	France	Central Europe	Heat	ERA5	152.414	97.3051	198.311
Dijon	France	Central Europe	Heat	ERA5-Land	142.593	91.7523	187.624
Grenoble	France	Central Europe	Total	Station	3155.96	1733.2	4632.72
Grenoble	France	Central Europe	Total	ERA5	3727.21	1773.31	5692.22
Grenoble	France	Central Europe	Total	ERA5-Land	3616.58	1824.81	5301.64
Grenoble	France	Central Europe	Cold	Station	2788.47	1438.82	4236.29
Grenoble	France	Central Europe	Cold	ERA5	3278.22	1317.14	5158.27
Grenoble	France	Central Europe	Cold	ERA5-Land	3274.59	1540.97	4966.01
Grenoble	France	Central Europe	Heat	Station	367.486	229.432	494.623
Grenoble	France	Central Europe	Heat	ERA5	448.986	303.243	579.468
Grenoble	France	Central Europe	Heat	ERA5-Land	341.996	217.189	448.216
Le Havre	France	Central Europe	Total	Station	2182.18	1109.32	3259.88
Le Havre	France	Central Europe	Total	ERA5	2225.3	1171.99	3314.14
Le Havre	France	Central Europe	Total	ERA5-Land	2335.34	1236.51	3348.34
Le Havre	France	Central Europe	Cold	Station	2085.07	1007.42	3144.41
Le Havre	France	Central Europe	Cold	ERA5	2160.73	1099.04	3233.4
Le Havre	France	Central Europe	Cold	ERA5-Land	2260.31	1153.65	3286.79
Le Havre	France	Central Europe	Heat	Station	97.1045	36.1909	146.931
Le Havre	France	Central Europe	Heat	ERA5	64.5678	28.171	99.9466
Le Havre	France	Central Europe	Heat	ERA5-Land	75.0353	32.9303	113.421
Lens-Douai	France	Central Europe	Total	Station	3305.88	1491.65	5032.46
Lens-Douai	France	Central Europe	Total	ERA5	3388.51	1470.74	5137.39
Lens-Douai	France	Central Europe	Total	ERA5-Land	3732.53	2155.12	5228.88
Lens-Douai	France	Central Europe	Cold	Station	3051.06	1305.6	4691.45
Lens-Douai	France	Central Europe	Cold	ERA5	3136.21	1246.32	4839.81
Lens-Douai	France	Central Europe	Cold	ERA5-Land	3520.68	1963.35	4995.58
Lens-Douai	France	Central Europe	Heat	Station	254.818	104.436	387.569
Lens-Douai	France	Central Europe	Heat	ERA5	252.297	119.176	365.592
Lens-Douai	France	Central Europe	Heat	ERA5-Land	211.857	109.048	313.16
Lille	France	Central Europe	Total	Station	8132.49	4641	11286.9
Lille	France	Central Europe	Total	ERA5	7751.83	4022.52	11255.3
Lille	France	Central Europe	Total	ERA5-Land	8600.71	4872.03	12104.7
Lille	France	Central Europe	Cold	Station	7604.4	4493.09	10595.3
Lille	France	Central Europe	Cold	ERA5	7304.54	3737.07	10813.7
Lille	France	Central Europe	Cold	ERA5-Land	8164.93	4478.83	11640.7
Lille	France	Central Europe	Heat	Station	528.087	98.0557	937.972
Lille	France	Central Europe	Heat	ERA5	447.283	129.457	707.597
Lille	France	Central Europe	Heat	ERA5-Land	435.778	185.789	665.291
Lyon	France	Central Europe	Total	Station	9448.57	5934.19	12745.1
Lyon	France	Central Europe	Total	ERA5	9121.77	5155.96	12765.4
Lyon	France	Central Europe	Total	ERA5-Land	8387.68	4315.37	11739.7
Lyon	France	Central Europe	Cold	Station	8378.23	4987.31	11681.5
Lyon	France	Central Europe	Cold	ERA5	8094.15	4049.3	11668.5
Lyon	France	Central Europe	Cold	ERA5-Land	7454.85	3392.33	10860.2
Lyon	France	Central Europe	Heat	Station	1070.34	819.161	1299.54
Lyon	France	Central Europe	Heat	ERA5	1027.62	803.721	1224.24
Lyon	France	Central Europe	Heat	ERA5-Land	932.823	679.687	1141.7
Marseille	France	Central Europe	Total	Station	6940.99	2379.93	11127.6
Marseille	France	Central Europe	Total	ERA5	6564.57	1400.53	11793.5
Marseille	France	Central Europe	Total	ERA5-Land	7054.77	2303.29	11808.9
Marseille	France	Central Europe	Cold	Station	6351.13	1780.28	10556.1
Marseille	France	Central Europe	Cold	ERA5	6158.14	1047.43	11332.4
Marseille	France	Central Europe	Cold	ERA5-Land	6430.61	1783.74	10961.3
Marseille	France	Central Europe	Heat	Station	589.854	144.976	1044.69
Marseille	France	Central Europe	Heat	ERA5	406.434	82.5158	746.691
Marseille	France	Central Europe	Heat	ERA5-Land	624.156	-99.1081	1382.48
Montpellier	France	Central Europe	Total	Station	2364.57	806.255	3889.3
Montpellier	France	Central Europe	Total	ERA5	2086.73	505.26	3667.46
Montpellier	France	Central Europe	Total	ERA5-Land	2420.84	974.509	3823
Montpellier	France	Central Europe	Cold	Station	2138.42	688.424	3506.11
Montpellier	France	Central Europe	Cold	ERA5	1927	317.13	3467.09
Montpellier	France	Central Europe	Cold	ERA5-Land	2199.14	876.368	3490.84
Montpellier	France	Central Europe	Heat	Station	226.154	-24.9647	495.402
Montpellier	France	Central Europe	Heat	ERA5	159.73	9.25795	288.092
Montpellier	France	Central Europe	Heat	ERA5-Land	221.7	-43.2371	471.836
Nancy	France	Central Europe	Total	Station	3185.57	1666.93	4584.68
Nancy	France	Central Europe	Total	ERA5	3183.88	1578.37	4778.68
Nancy	France	Central Europe	Total	ERA5-Land	3399.05	1885.2	4668.02
Nancy	France	Central Europe	Cold	Station	2917.08	1461.26	4277.23
Nancy	France	Central Europe	Cold	ERA5	2890.71	1329.11	4464.22
Nancy	France	Central Europe	Cold	ERA5-Land	3157.49	1681.87	4408.77
Nancy	France	Central Europe	Heat	Station	268.488	160.409	366.016
Nancy	France	Central Europe	Heat	ERA5	293.177	192.894	387.406
Nancy	France	Central Europe	Heat	ERA5-Land	241.564	159.935	320.51
Nantes	France	Central Europe	Total	Station	4875	2930.11	6702.75
Nantes	France	Central Europe	Total	ERA5	4809.76	2500.82	7075.35
Nantes	France	Central Europe	Total	ERA5-Land	4825.01	2755.37	6720.04
Nantes	France	Central Europe	Cold	Station	4591.25	2675.2	6392.81
Nantes	France	Central Europe	Cold	ERA5	4516.4	2262.88	6744.86
Nantes	France	Central Europe	Cold	ERA5-Land	4539.4	2462.31	6434.5
Nantes	France	Central Europe	Heat	Station	283.758	152.701	392.219
Nantes	France	Central Europe	Heat	ERA5	293.361	166.599	412.069
Nantes	France	Central Europe	Heat	ERA5-Land	285.61	165.317	386.952
Nice	France	Central Europe	Total	Station	5365.6	2408.07	8070.76
Nice	France	Central Europe	Total	ERA5	5784.15	1754.72	9424.41
Nice	France	Central Europe	Total	ERA5-Land	5277.25	2001.99	8437.05
Nice	France	Central Europe	Cold	Station	5011.26	2003.56	7694.11
Nice	France	Central Europe	Cold	ERA5	5223.75	1112.6	8828.84
Nice	France	Central Europe	Cold	ERA5-Land	4948.36	1638.72	8114.99
Nice	France	Central Europe	Heat	Station	354.34	148.748	542.84
Nice	France	Central Europe	Heat	ERA5	560.405	248.436	815.184
Nice	France	Central Europe	Heat	ERA5-Land	328.893	122.975	515.131
Paris	France	Central Europe	Total	Station	85824.9	70381.3	100815
Paris	France	Central Europe	Total	ERA5	90492.4	74001.3	105532
Paris	France	Central Europe	Total	ERA5-Land	89045.8	73635.2	105551
Paris	France	Central Europe	Cold	Station	79367.5	63919.6	94526.2
Paris	France	Central Europe	Cold	ERA5	83925.7	67370.7	98948.7
Paris	France	Central Europe	Cold	ERA5-Land	83178	67467	99544.5
Paris	France	Central Europe	Heat	Station	6457.34	5851.58	7027.21
Paris	France	Central Europe	Heat	ERA5	6566.72	6023.07	7150.04
Paris	France	Central Europe	Heat	ERA5-Land	5867.81	5330.22	6412.2
Rennes	France	Central Europe	Total	Station	1208.49	659.727	1726.45
Rennes	France	Central Europe	Total	ERA5	1174.6	566.1	1788.79
Rennes	France	Central Europe	Total	ERA5-Land	1202.61	565.106	1813.3
Rennes	France	Central Europe	Cold	Station	1165.22	630.626	1684.24
Rennes	France	Central Europe	Cold	ERA5	1128.95	517.666	1737.75
Rennes	France	Central Europe	Cold	ERA5-Land	1155.66	521.097	1761.9
Rennes	France	Central Europe	Heat	Station	43.2624	14.4588	69.3615
Rennes	France	Central Europe	Heat	ERA5	45.6571	21.1112	68.5912
Rennes	France	Central Europe	Heat	ERA5-Land	46.9532	20.1549	70.0198
Rouen	France	Central Europe	Total	Station	3640.87	2025.26	5228.32
Rouen	France	Central Europe	Total	ERA5	3536	1721.44	5240.59
Rouen	France	Central Europe	Total	ERA5-Land	3787.69	2289.79	5338.2
Rouen	France	Central Europe	Cold	Station	3392.15	1790.82	4967.68
Rouen	France	Central Europe	Cold	ERA5	3303.84	1436.08	4975.85
Rouen	France	Central Europe	Cold	ERA5-Land	3580.74	2062.51	5131.78
Rouen	France	Central Europe	Heat	Station	248.725	117.982	360.922
Rouen	France	Central Europe	Heat	ERA5	232.169	128.458	331.491
Rouen	France	Central Europe	Heat	ERA5-Land	206.951	98.0279	302.932
Strasbourg	France	Central Europe	Total	Station	3353.94	1880.05	4974.08
Strasbourg	France	Central Europe	Total	ERA5	3454.95	1526.72	5218.57
Strasbourg	France	Central Europe	Total	ERA5-Land	3531	1989.76	5059.64
Strasbourg	France	Central Europe	Cold	Station	2985.75	1499.08	4539.68
Strasbourg	France	Central Europe	Cold	ERA5	3039.65	1071.64	4775.21
Strasbourg	France	Central Europe	Cold	ERA5-Land	3179.35	1605.43	4720.49
Strasbourg	France	Central Europe	Heat	Station	368.188	208.893	511.432
Strasbourg	France	Central Europe	Heat	ERA5	415.303	274.303	539.797
Strasbourg	France	Central Europe	Heat	ERA5-Land	351.648	215.08	474.73
Toulouse	France	Central Europe	Total	Station	4884.01	2487.07	6899.26
Toulouse	France	Central Europe	Total	ERA5	5050.2	2589.53	7415.84
Toulouse	France	Central Europe	Total	ERA5-Land	5404.3	2882.96	7700.35
Toulouse	France	Central Europe	Cold	Station	4502.43	2096.75	6470.66
Toulouse	France	Central Europe	Cold	ERA5	4664.45	2236.33	7017.52
Toulouse	France	Central Europe	Cold	ERA5-Land	5035.46	2565.37	7262.96
Toulouse	France	Central Europe	Heat	Station	381.581	184.268	558.606
Toulouse	France	Central Europe	Heat	ERA5	385.743	215.975	538.622
Toulouse	France	Central Europe	Heat	ERA5-Land	368.838	216.053	513.385
Berlin	Germany	Central Europe	Total	Station	37804	18629.6	54907.3
Berlin	Germany	Central Europe	Total	ERA5	36285.3	18208.9	54805.6
Berlin	Germany	Central Europe	Total	ERA5-Land	36883.3	18848.7	52842.4
Berlin	Germany	Central Europe	Cold	Station	31070.4	11983.8	48110.9
Berlin	Germany	Central Europe	Cold	ERA5	29472.1	11418.1	47673.9
Berlin	Germany	Central Europe	Cold	ERA5-Land	30965.5	12734.6	46654.9
Berlin	Germany	Central Europe	Heat	Station	6733.63	5398.96	7965.36
Berlin	Germany	Central Europe	Heat	ERA5	6813.2	5617.48	7909.33
Berlin	Germany	Central Europe	Heat	ERA5-Land	5917.78	4977.41	6753.33
Bremen	Germany	Central Europe	Total	Station	6305.57	1435.77	11168.1
Bremen	Germany	Central Europe	Total	ERA5	6199.39	690.724	11592.7
Bremen	Germany	Central Europe	Total	ERA5-Land	7168.22	1939.44	12120.4
Bremen	Germany	Central Europe	Cold	Station	5703.7	942.601	10344.8
Bremen	Germany	Central Europe	Cold	ERA5	5576.13	382.466	10876.4
Bremen	Germany	Central Europe	Cold	ERA5-Land	6521.75	1451.13	11392.2
Bremen	Germany	Central Europe	Heat	Station	601.873	160.442	971.019
Bremen	Germany	Central Europe	Heat	ERA5	623.258	204.742	982.776
Bremen	Germany	Central Europe	Heat	ERA5-Land	646.469	295.179	974.786
Dortmund	Germany	Central Europe	Total	Station	7886.96	2857.67	12809.5
Dortmund	Germany	Central Europe	Total	ERA5	7382.12	1963.39	12043.9
Dortmund	Germany	Central Europe	Total	ERA5-Land	7639.25	2811.5	12091.8
Dortmund	Germany	Central Europe	Cold	Station	6992.8	2023.02	11809.7
Dortmund	Germany	Central Europe	Cold	ERA5	6462.29	1151.72	11082.8
Dortmund	Germany	Central Europe	Cold	ERA5-Land	6802.15	2070.09	11219.3
Dortmund	Germany	Central Europe	Heat	Station	894.16	547.217	1182.14
Dortmund	Germany	Central Europe	Heat	ERA5	919.832	571.997	1225.05
Dortmund	Germany	Central Europe	Heat	ERA5-Land	837.101	551.728	1122.73
Dresden	Germany	Central Europe	Total	Station	6716.98	2784.4	10634.1
Dresden	Germany	Central Europe	Total	ERA5	5500.88	1267.71	9893.82
Dresden	Germany	Central Europe	Total	ERA5-Land	6486.59	2304.97	10599.9
Dresden	Germany	Central Europe	Cold	Station	5995.76	2241.26	9867.39
Dresden	Germany	Central Europe	Cold	ERA5	4823.7	594.768	9281.29
Dresden	Germany	Central Europe	Cold	ERA5-Land	5750.25	1703.16	9862.94
Dresden	Germany	Central Europe	Heat	Station	721.219	428.016	961.043
Dresden	Germany	Central Europe	Heat	ERA5	677.187	400.814	910.902
Dresden	Germany	Central Europe	Heat	ERA5-Land	736.339	483.139	995.363
Dusseldorf	Germany	Central Europe	Total	Station	6623.19	3971.08	9075.79
Dusseldorf	Germany	Central Europe	Total	ERA5	6682.07	4617.79	8935.38
Dusseldorf	Germany	Central Europe	Total	ERA5-Land	7405.38	2695.71	11888.8
Dusseldorf	Germany	Central Europe	Cold	Station	5278.51	2864.31	7710.36
Dusseldorf	Germany	Central Europe	Cold	ERA5	5273.13	3301.47	7533.64
Dusseldorf	Germany	Central Europe	Cold	ERA5-Land	6236.86	1362.99	10737.7
Dusseldorf	Germany	Central Europe	Heat	Station	1344.67	546.774	2191.85
Dusseldorf	Germany	Central Europe	Heat	ERA5	1408.94	538.337	2227.61
Dusseldorf	Germany	Central Europe	Heat	ERA5-Land	1168.52	857.991	1427.41
Frankfurt	Germany	Central Europe	Total	Station	8412.84	3053.62	13462.5
Frankfurt	Germany	Central Europe	Total	ERA5	8398.69	2947.1	13128.8
Frankfurt	Germany	Central Europe	Total	ERA5-Land	8762.1	3811.64	14007.9
Frankfurt	Germany	Central Europe	Cold	Station	7109.76	1872.19	12053.8
Frankfurt	Germany	Central Europe	Cold	ERA5	7340.57	1923.4	12125
Frankfurt	Germany	Central Europe	Cold	ERA5-Land	7776.25	2839.87	12946.9
Frankfurt	Germany	Central Europe	Heat	Station	1303.08	953.103	1612.58
Frankfurt	Germany	Central Europe	Heat	ERA5	1058.12	751.286	1342.75
Frankfurt	Germany	Central Europe	Heat	ERA5-Land	985.851	695.62	1264.14
Hamburg	Germany	Central Europe	Total	Station	21979.5	9445.39	34003.9
Hamburg	Germany	Central Europe	Total	ERA5	18525.5	5666.72	31312.9
Hamburg	Germany	Central Europe	Total	ERA5-Land	19577.3	6434.76	32134.9
Hamburg	Germany	Central Europe	Cold	Station	19840.3	7220.19	31635.4
Hamburg	Germany	Central Europe	Cold	ERA5	16432.2	3579.48	29034.8
Hamburg	Germany	Central Europe	Cold	ERA5-Land	17656.1	4643.81	30067.2
Hamburg	Germany	Central Europe	Heat	Station	2139.21	1377.18	2859.99
Hamburg	Germany	Central Europe	Heat	ERA5	2093.27	1267.94	2839.95
Hamburg	Germany	Central Europe	Heat	ERA5-Land	1921.3	1256.39	2565.02
Hannover	Germany	Central Europe	Total	Station	13711.8	5590.74	20671.6
Hannover	Germany	Central Europe	Total	ERA5	11197	5250.16	16827.8
Hannover	Germany	Central Europe	Total	ERA5-Land	10322.3	4705.97	15401.5
Hannover	Germany	Central Europe	Cold	Station	11315.7	3986.76	17702.4
Hannover	Germany	Central Europe	Cold	ERA5	8926.11	3232.43	14149
Hannover	Germany	Central Europe	Cold	ERA5-Land	8269.58	3326.73	12709.3
Hannover	Germany	Central Europe	Heat	Station	2396	1117.66	3586.43
Hannover	Germany	Central Europe	Heat	ERA5	2270.92	1113.59	3555.1
Hannover	Germany	Central Europe	Heat	ERA5-Land	2052.68	804.477	3133.18
Koeln	Germany	Central Europe	Total	Station	8950.09	2369.58	15350.2
Koeln	Germany	Central Europe	Total	ERA5	9588.74	3173.85	16116.6
Koeln	Germany	Central Europe	Total	ERA5-Land	10621.5	3699.89	16940.3
Koeln	Germany	Central Europe	Cold	Station	7255.2	1016.6	13718.6
Koeln	Germany	Central Europe	Cold	ERA5	7874.17	1609.89	14386.6
Koeln	Germany	Central Europe	Cold	ERA5-Land	9153.26	2252	15569.2
Koeln	Germany	Central Europe	Heat	Station	1694.89	1199.84	2105.73
Koeln	Germany	Central Europe	Heat	ERA5	1714.56	1294.11	2138.17
Koeln	Germany	Central Europe	Heat	ERA5-Land	1468.24	1091.68	1848.92
Leipzig	Germany	Central Europe	Total	Station	8115.75	3411.7	12221.9
Leipzig	Germany	Central Europe	Total	ERA5	6742.43	2097.31	11073.6
Leipzig	Germany	Central Europe	Total	ERA5-Land	6901.59	2628.87	11138.8
Leipzig	Germany	Central Europe	Cold	Station	6981.07	2458.11	11053.8
Leipzig	Germany	Central Europe	Cold	ERA5	5641.7	1100.04	9921.65
Leipzig	Germany	Central Europe	Cold	ERA5-Land	5894.98	1692.35	10121.1
Leipzig	Germany	Central Europe	Heat	Station	1134.68	756.579	1473.08
Leipzig	Germany	Central Europe	Heat	ERA5	1100.72	768.368	1411.1
Leipzig	Germany	Central Europe	Heat	ERA5-Land	1006.62	688.661	1315.57
Muenchen	Germany	Central Europe	Total	Station	12245.2	3596.53	20790.7
Muenchen	Germany	Central Europe	Total	ERA5	11793.2	2132	20997.8
Muenchen	Germany	Central Europe	Total	ERA5-Land	11783.7	3014.17	20356.2
Muenchen	Germany	Central Europe	Cold	Station	10832.9	2343.36	19042.2
Muenchen	Germany	Central Europe	Cold	ERA5	10463.7	897.866	19574
Muenchen	Germany	Central Europe	Cold	ERA5-Land	10581.3	1925.35	19314.4
Muenchen	Germany	Central Europe	Heat	Station	1412.26	794.263	2014.81
Muenchen	Germany	Central Europe	Heat	ERA5	1329.59	713.939	1858.01
Muenchen	Germany	Central Europe	Heat	ERA5-Land	1202.43	618.479	1725.26
Stuttgart	Germany	Central Europe	Total	Station	5689.35	1521.23	9839.15
Stuttgart	Germany	Central Europe	Total	ERA5	6026.52	1301.05	10476.6
Stuttgart	Germany	Central Europe	Total	ERA5-Land	5768.43	2029.16	9661.46
Stuttgart	Germany	Central Europe	Cold	Station	4734.07	779.281	8792.43
Stuttgart	Germany	Central Europe	Cold	ERA5	5063.03	405.046	9449.31
Stuttgart	Germany	Central Europe	Cold	ERA5-Land	4967.51	1180.08	8807.41
Stuttgart	Germany	Central Europe	Heat	Station	955.288	617.569	1254.2
Stuttgart	Germany	Central Europe	Heat	ERA5	963.491	646.83	1216.09
Stuttgart	Germany	Central Europe	Heat	ERA5-Land	800.921	540.465	1060.62
Athens	Greece	South Europe	Total	Station	21275.6	12556.9	31014.4
Athens	Greece	South Europe	Total	ERA5	22512.4	14186.2	30419.6
Athens	Greece	South Europe	Total	ERA5-Land	22505.4	13813.5	30837.2
Athens	Greece	South Europe	Cold	Station	16842.2	8683.94	25587
Athens	Greece	South Europe	Cold	ERA5	18960.3	11171.3	26444.6
Athens	Greece	South Europe	Cold	ERA5-Land	19419.9	11316.7	27493.7
Athens	Greece	South Europe	Heat	Station	4433.38	2678.04	6300.23
Athens	Greece	South Europe	Heat	ERA5	3552.09	1793.05	5378.32
Athens	Greece	South Europe	Heat	ERA5-Land	3085.52	1193.48	4886.61
Guatemala	Guatemala	Central America	Total	Station	1973.01	-383.458	4231.95
Guatemala	Guatemala	Central America	Total	ERA5	2896.64	-529.048	6055.86
Guatemala	Guatemala	Central America	Total	ERA5-Land	2507.61	-570.995	5381.19
Guatemala	Guatemala	Central America	Cold	Station	1919.5	-306.493	4095.76
Guatemala	Guatemala	Central America	Cold	ERA5	2772.45	-581.414	5931.5
Guatemala	Guatemala	Central America	Cold	ERA5-Land	2331.38	-745.559	5177.02
Guatemala	Guatemala	Central America	Heat	Station	53.5025	-181.36	265.058
Guatemala	Guatemala	Central America	Heat	ERA5	124.191	-194.177	394.083
Guatemala	Guatemala	Central America	Heat	ERA5-Land	176.234	-82.2415	401.357
Mashhad	Iran	Middle-East Asia	Total	Station	8161.22	3054.86	12848.2
Mashhad	Iran	Middle-East Asia	Total	ERA5	8150.14	3242.36	12822
Mashhad	Iran	Middle-East Asia	Total	ERA5-Land	8393.78	2901.44	12965.9
Mashhad	Iran	Middle-East Asia	Cold	Station	7165.02	2761.74	11368
Mashhad	Iran	Middle-East Asia	Cold	ERA5	7220.26	2760.26	11378.3
Mashhad	Iran	Middle-East Asia	Cold	ERA5-Land	7341.71	2425.87	11566.8
Mashhad	Iran	Middle-East Asia	Heat	Station	996.202	-191.877	2185.09
Mashhad	Iran	Middle-East Asia	Heat	ERA5	929.887	-118.897	1989.58
Mashhad	Iran	Middle-East Asia	Heat	ERA5-Land	1052.07	-30.4641	1988.11
Tehran	Iran	Middle-East Asia	Total	Station	39349.2	17229.1	61833.6
Tehran	Iran	Middle-East Asia	Total	ERA5	33992.7	13226.1	53346
Tehran	Iran	Middle-East Asia	Total	ERA5-Land	35415.8	12589.7	56648.5
Tehran	Iran	Middle-East Asia	Cold	Station	33320	12588.6	53866
Tehran	Iran	Middle-East Asia	Cold	ERA5	28594.3	8458.9	47350.5
Tehran	Iran	Middle-East Asia	Cold	ERA5-Land	29919.3	8528.85	49459.9
Tehran	Iran	Middle-East Asia	Heat	Station	6029.2	2843.64	9494.18
Tehran	Iran	Middle-East Asia	Heat	ERA5	5398.38	1403.47	8778.92
Tehran	Iran	Middle-East Asia	Heat	ERA5-Land	5496.48	1375.75	9053.34
Ancona	Italy	South Europe	Total	Station	876.588	493.726	1231.47
Ancona	Italy	South Europe	Total	ERA5	798.974	485.526	1112.02
Ancona	Italy	South Europe	Total	ERA5-Land	871.396	515.327	1193.78
Ancona	Italy	South Europe	Cold	Station	744.282	398.078	1060.9
Ancona	Italy	South Europe	Cold	ERA5	688.572	399.857	975.696
Ancona	Italy	South Europe	Cold	ERA5-Land	755.187	432.159	1049.7
Ancona	Italy	South Europe	Heat	Station	132.306	56.6817	194.647
Ancona	Italy	South Europe	Heat	ERA5	110.402	36.2799	176.822
Ancona	Italy	South Europe	Heat	ERA5-Land	116.209	34.1062	187.675
Bari	Italy	South Europe	Total	Station	2233.2	1252.3	3225
Bari	Italy	South Europe	Total	ERA5	2016.18	1103.36	2831.67
Bari	Italy	South Europe	Total	ERA5-Land	2173.18	1226.27	3004.88
Bari	Italy	South Europe	Cold	Station	1966.37	1058.89	2854.63
Bari	Italy	South Europe	Cold	ERA5	1826.83	1007.26	2565.71
Bari	Italy	South Europe	Cold	ERA5-Land	1971.62	1084.39	2711.21
Bari	Italy	South Europe	Heat	Station	266.834	81.4487	418.88
Bari	Italy	South Europe	Heat	ERA5	189.354	13.2992	358.025
Bari	Italy	South Europe	Heat	ERA5-Land	201.566	12.7888	360.349
Bologna	Italy	South Europe	Total	Station	4837.93	3158.37	6512.97
Bologna	Italy	South Europe	Total	ERA5	4112.93	2563.63	5622.24
Bologna	Italy	South Europe	Total	ERA5-Land	4231.28	2495.45	5731.85
Bologna	Italy	South Europe	Cold	Station	3989.31	2444.75	5493.87
Bologna	Italy	South Europe	Cold	ERA5	3349.22	2014.57	4682.66
Bologna	Italy	South Europe	Cold	ERA5-Land	3462.27	1910.77	4860.4
Bologna	Italy	South Europe	Heat	Station	848.618	470.737	1179.79
Bologna	Italy	South Europe	Heat	ERA5	763.705	382.253	1096.1
Bologna	Italy	South Europe	Heat	ERA5-Land	769.011	380.847	1090.07
Cagliari	Italy	South Europe	Total	Station	1339.07	768.407	1854.58
Cagliari	Italy	South Europe	Total	ERA5	1266.39	806.571	1690.96
Cagliari	Italy	South Europe	Total	ERA5-Land	1392.12	893.004	1851.88
Cagliari	Italy	South Europe	Cold	Station	1204.05	696.913	1669.34
Cagliari	Italy	South Europe	Cold	ERA5	1136	715.832	1534.17
Cagliari	Italy	South Europe	Cold	ERA5-Land	1246.17	779.43	1680.86
Cagliari	Italy	South Europe	Heat	Station	135.022	37.4792	220.137
Cagliari	Italy	South Europe	Heat	ERA5	130.392	26.7296	221.16
Cagliari	Italy	South Europe	Heat	ERA5-Land	145.951	43.8452	248.756
Catania	Italy	South Europe	Total	Station	2375.53	1281.16	3282.92
Catania	Italy	South Europe	Total	ERA5	2269.61	1436.31	3068.56
Catania	Italy	South Europe	Total	ERA5-Land	2654.9	1730.85	3588.46
Catania	Italy	South Europe	Cold	Station	2119.05	1162.23	2923.89
Catania	Italy	South Europe	Cold	ERA5	2032.26	1246.39	2751.8
Catania	Italy	South Europe	Cold	ERA5-Land	2391.3	1526.3	3230.49
Catania	Italy	South Europe	Heat	Station	256.476	64.4866	416.829
Catania	Italy	South Europe	Heat	ERA5	237.354	37.0339	408.354
Catania	Italy	South Europe	Heat	ERA5-Land	263.609	74.4438	450.589
Civitavecchia	Italy	South Europe	Total	Station	344.559	204.183	489.987
Civitavecchia	Italy	South Europe	Total	ERA5	315.53	193.459	433.875
Civitavecchia	Italy	South Europe	Total	ERA5-Land	344.183	208.54	463.084
Civitavecchia	Italy	South Europe	Cold	Station	296.267	170.993	418.515
Civitavecchia	Italy	South Europe	Cold	ERA5	278.231	163.609	390.798
Civitavecchia	Italy	South Europe	Cold	ERA5-Land	299.626	182.157	408.399
Civitavecchia	Italy	South Europe	Heat	Station	48.2924	14.0048	81.0492
Civitavecchia	Italy	South Europe	Heat	ERA5	37.2998	6.09204	67.0865
Civitavecchia	Italy	South Europe	Heat	ERA5-Land	44.557	12.9847	72.3078
Florence	Italy	South Europe	Total	Station	4646.42	3061.91	6142.86
Florence	Italy	South Europe	Total	ERA5	3360.86	1832.3	4662.4
Florence	Italy	South Europe	Total	ERA5-Land	3847.65	2337.23	5359.69
Florence	Italy	South Europe	Cold	Station	3929.77	2511.54	5252.7
Florence	Italy	South Europe	Cold	ERA5	2675.35	1318.94	3827.7
Florence	Italy	South Europe	Cold	ERA5-Land	3144.59	1696.43	4539.6
Florence	Italy	South Europe	Heat	Station	716.655	470.218	961.33
Florence	Italy	South Europe	Heat	ERA5	685.517	342.984	972.973
Florence	Italy	South Europe	Heat	ERA5-Land	703.069	421.516	987.215
Frosinone	Italy	South Europe	Total	Station	389.728	220.569	554.426
Frosinone	Italy	South Europe	Total	ERA5	336.089	193.796	460.745
Frosinone	Italy	South Europe	Total	ERA5-Land	367.416	232.018	504.643
Frosinone	Italy	South Europe	Cold	Station	339.63	187.861	490.546
Frosinone	Italy	South Europe	Cold	ERA5	290.562	158.794	408.003
Frosinone	Italy	South Europe	Cold	ERA5-Land	320.544	197.229	450.596
Frosinone	Italy	South Europe	Heat	Station	50.0976	22.4477	77.2906
Frosinone	Italy	South Europe	Heat	ERA5	45.5267	14.2206	73.9664
Frosinone	Italy	South Europe	Heat	ERA5-Land	46.8721	14.7973	74.4337
Genoa	Italy	South Europe	Total	Station	6180.09	2393.73	9182.96
Genoa	Italy	South Europe	Total	ERA5	5069.49	2214.26	7729.06
Genoa	Italy	South Europe	Total	ERA5-Land	5737.94	2590.44	8586.54
Genoa	Italy	South Europe	Cold	Station	5641.05	2286.57	8339.04
Genoa	Italy	South Europe	Cold	ERA5	4420.42	1741.36	6895.82
Genoa	Italy	South Europe	Cold	ERA5-Land	5066.59	2163.75	7732.54
Genoa	Italy	South Europe	Heat	Station	539.037	-19.4069	1044.45
Genoa	Italy	South Europe	Heat	ERA5	649.075	85.7949	1207.89
Genoa	Italy	South Europe	Heat	ERA5-Land	671.348	122.169	1144.67
Latina	Italy	South Europe	Total	Station	894.009	553.857	1229.18
Latina	Italy	South Europe	Total	ERA5	753.237	464.474	1022.5
Latina	Italy	South Europe	Total	ERA5-Land	881.666	561.739	1208.86
Latina	Italy	South Europe	Cold	Station	794.177	478.412	1095.55
Latina	Italy	South Europe	Cold	ERA5	652.473	377.271	901.136
Latina	Italy	South Europe	Cold	ERA5-Land	772.66	474.369	1068.23
Latina	Italy	South Europe	Heat	Station	99.8314	36.1359	165.522
Latina	Italy	South Europe	Heat	ERA5	100.764	26.952	173.947
Latina	Italy	South Europe	Heat	ERA5-Land	109.006	33.6863	185.805
Milan	Italy	South Europe	Total	Station	11260.3	7425.77	15196.9
Milan	Italy	South Europe	Total	ERA5	10666.3	6739.45	14055.3
Milan	Italy	South Europe	Total	ERA5-Land	11418.1	7691.45	15192.4
Milan	Italy	South Europe	Cold	Station	9624.43	6182.9	13106.9
Milan	Italy	South Europe	Cold	ERA5	9310.71	5724.84	12497.1
Milan	Italy	South Europe	Cold	ERA5-Land	10080.4	6583.06	13345.7
Milan	Italy	South Europe	Heat	Station	1635.82	950.995	2280.22
Milan	Italy	South Europe	Heat	ERA5	1355.6	651.417	2037.6
Milan	Italy	South Europe	Heat	ERA5-Land	1337.66	624.398	1992.62
Naples	Italy	South Europe	Total	Station	8008.6	5480.69	10257.7
Naples	Italy	South Europe	Total	ERA5	13193.1	6887.13	19256.2
Naples	Italy	South Europe	Total	ERA5-Land	10995.7	3721.24	18142.1
Naples	Italy	South Europe	Cold	Station	7005.24	4812.35	9003.08
Naples	Italy	South Europe	Cold	ERA5	13297.6	6937.12	19379.1
Naples	Italy	South Europe	Cold	ERA5-Land	11095.5	3796.57	18307.3
Naples	Italy	South Europe	Heat	Station	1003.36	474.672	1514.23
Naples	Italy	South Europe	Heat	ERA5	-104.562	-159.142	-60.0972
Naples	Italy	South Europe	Heat	ERA5-Land	-99.8115	-170.23	-41.7237
Palermo	Italy	South Europe	Total	Station	4372.59	2596.02	6068.53
Palermo	Italy	South Europe	Total	ERA5	4323.52	2736.73	5743.12
Palermo	Italy	South Europe	Total	ERA5-Land	4619.97	3032.62	6182.94
Palermo	Italy	South Europe	Cold	Station	3872.34	2333.63	5365.88
Palermo	Italy	South Europe	Cold	ERA5	3842.25	2349.28	5129.66
Palermo	Italy	South Europe	Cold	ERA5-Land	4112.88	2631.52	5545.76
Palermo	Italy	South Europe	Heat	Station	500.251	151.629	792.305
Palermo	Italy	South Europe	Heat	ERA5	481.27	158.404	798.706
Palermo	Italy	South Europe	Heat	ERA5-Land	507.082	164.499	839.293
Rieti	Italy	South Europe	Total	Station	349.445	205.135	483.825
Rieti	Italy	South Europe	Total	ERA5	292.708	168.196	406.38
Rieti	Italy	South Europe	Total	ERA5-Land	312.945	176.429	434.527
Rieti	Italy	South Europe	Cold	Station	299.241	171.308	422.553
Rieti	Italy	South Europe	Cold	ERA5	248.58	130.023	353.622
Rieti	Italy	South Europe	Cold	ERA5-Land	272.84	149.054	380.875
Rieti	Italy	South Europe	Heat	Station	50.204	23.7061	73.9982
Rieti	Italy	South Europe	Heat	ERA5	44.1283	13.5017	68.8152
Rieti	Italy	South Europe	Heat	ERA5-Land	40.1048	11.6366	64.7771
Rome	Italy	South Europe	Total	Station	23682.1	16323.3	30519.6
Rome	Italy	South Europe	Total	ERA5	20707.4	14135.2	27370.3
Rome	Italy	South Europe	Total	ERA5-Land	22569.9	15353.8	29733.4
Rome	Italy	South Europe	Cold	Station	20804.4	13702.9	27036.4
Rome	Italy	South Europe	Cold	ERA5	17837.6	11737.8	24257.3
Rome	Italy	South Europe	Cold	ERA5-Land	19558.1	12834.5	26374.4
Rome	Italy	South Europe	Heat	Station	2877.72	1675.95	4085.04
Rome	Italy	South Europe	Heat	ERA5	2869.85	1487.45	4178.39
Rome	Italy	South Europe	Heat	ERA5-Land	3011.77	1677.58	4178.33
Trieste	Italy	South Europe	Total	Station	3142.77	2036.94	4195.14
Trieste	Italy	South Europe	Total	ERA5	2356.62	1334.26	3309.68
Trieste	Italy	South Europe	Total	ERA5-Land	2473.87	1458.85	3386.22
[truncated: 4,290 more rows]

## Sheet: Excess fraction by city
City	Country	Region	Component	Temperature Source	Fraction of deaths (%)	eCI95_lower	eCI95_higher
[truncated: 5,508 more rows]

[truncated: 6 more sheets: Excess deaths by country, Excess fraction by country, Excess deaths by region, Excess fraction by region, Excess deaths by climzone, Excess fraction by climzone]
